# Supplementary material for: Shotgun metagenomic sequencing revealed the prebiotic potential of a grain-based diet in mice
Source: Sci Rep. 2022 Apr 25;12:6748. doi: 10.1038/s41598-022-10762-3 (PMC9038746; doi:10.1038/s41598-022-10762-3)
Supplement: Supplementary file 2 — Supplementary Table S1. [file 41598_2022_10762_MOESM2_ESM.xlsx]

## Sheet: Sheet1
S1 Table. Summary of the number of metagenomic reads before and after quality filtering.
Samples	Nature of Fiber	Raw Reads (R1)	Raw Reads (R2)	After_trimming_R1(FaQCs)	After_trimming_R2(FaQCs)	After_trimming_Unpaired(FaQCs)	After_host_removal_R1(BOWTIE2)	After_host_removal_R2(BOWTIE2)	After_host_removal_Unpaired(BOWTIE2)
CA1_a	Grain-based (GB)	216065634	216065634	59410703	59410703	131920505	58797081	58797081	131157839
CA1_b	Grain-based (GB)	120037416	120037416	24182847	24182847	69385238	23834480	23834480	68823387
CA1_c	Grain-based (GB)	112272894	112272894	8550356	8550356	50815707	8522699	8522699	50717100
CA1_d	Grain-based (GB)	59142475	59142475	23552165	23552165	28061888	23543536	23543536	28057767
CA1_e	Grain-based (GB)	119618662	119618662	77627139	77627139	22883671	77579786	77579786	22875302
AIN_a	Purified ingedients-based (PIB)	240896102	240896102	48386638	48386638	148856387	48373916	48373916	148832640
AIN_b	Purified ingedients-based (PIB)	239926913	239926913	54989155	54989155	148829872	51394709	51394709	143480491
AIN_c	Purified ingedients-based (PIB)	216939538	216939538	45601865	45601865	133170915	44062135	44062135	129969903
AIN_d	Purified ingedients-based (PIB)	221248573	221248573	56323085	56323085	136615897	51386534	51386534	130009621
AIN_e	Purified ingedients-based (PIB)	229971742	229971742	53089531	53089531	142202333	47896808	47896808	133815867
