# Supplementary material for: Shotgun metagenomic sequencing revealed the prebiotic potential of a grain-based diet in mice
Source: Sci Rep. 2022 Apr 25;12:6748. doi: 10.1038/s41598-022-10762-3 (PMC9038746; doi:10.1038/s41598-022-10762-3)
Supplement: Supplementary file 4 — Supplementary Table S2. [file 41598_2022_10762_MOESM4_ESM.xlsx]

## Sheet: Sheet1
S2 Table. Significantly altered functions between the GB and PIB groups. Yellow color filled cells represent higher abundance of a function in the GB group and blue color filled cells represent higher abundance of a function in the PIB group.
			GB					PIB
Level_1	Level_2	Level_3	CA1_a	CA1_b	CA1_c	CA1_d	CA1_e	AIN_a	AIN_b	AIN_c	AIN_d	AIN_e
Metabolism	[E] Amino acid transport and metabolism	COG0531	27315	57745	59475	52616	72506	14374	10121	11023	9629	14196
Cellular Processes and Signaling	[V] Defense mechanisms	COG1132	80609	86764	95967	89867	92057	65755	58122	58005	47858	56902
Metabolism	[E] Amino acid transport and metabolism	COG4690	9303	20431	20565	17795	25410	3042	3127	2997	3662	3359
Information Storage and Processing	[L] Replication, recombination and repair	COG2826	15560	25153	26541	21749	25693	4367	7316	7465	10128	10752
Metabolism	[P] Inorganic ion transport and metabolism	COG0474	20008	29958	30207	28148	35301	15176	15071	14320	13959	16589
Cellular Processes and Signaling	[M] Cell wall/membrane/envelope biogenesis	COG1368	11966	20802	23316	22258	27057	8814	6816	5962	8148	8168
Cellular Processes and Signaling	[M] Cell wall/membrane/envelope biogenesis	COG1442	5629	13283	16715	15856	17655	605	665	513	559	651
Metabolism	[P] Inorganic ion transport and metabolism	ENOG410XNN3	7678	16911	17632	15200	20824	3868	2902	2786	1966	3522
Metabolism	[E] Amino acid transport and metabolism	COG1113	7352	15217	16782	15473	20358	4032	2565	3080	1777	3798
Information Storage and Processing	[L] Replication, recombination and repair	COG3464	12582	21781	16744	14833	19771	5217	5000	4195	8415	7603
Metabolism	[E] Amino acid transport and metabolism	COG3579	5868	12666	13137	11954	15451	1543	1435	1541	1675	1886
Information Storage and Processing	[K] Transcription	COG1609	26289	27304	29165	29329	31753	22898	20029	16713	17213	20395
Cellular Processes and Signaling	[M] Cell wall/membrane/envelope biogenesis	COG0744	9843	15748	15183	16057	19365	7606	6158	5124	5608	7096
Metabolism	[E] Amino acid transport and metabolism	COG0834	10480	16759	17472	17460	20053	9087	7558	6881	6815	7827
Information Storage and Processing	[L] Replication, recombination and repair	COG3886	9423	10664	12723	11061	13934	5757	1978	2038	1907	3524
Cellular Processes and Signaling	[M] Cell wall/membrane/envelope biogenesis	COG0438	20068	27626	29766	25860	29288	13794	18926	18142	21904	18688
Metabolism	[G] Carbohydrate transport and metabolism	COG0366	36073	37909	43192	43223	41598	37823	32277	30967	27485	32699
Information Storage and Processing	[K] Transcription	COG2188	6061	10902	11713	10032	13800	4427	2395	1888	2336	3500
Cellular Processes and Signaling	[T] Signal transduction mechanisms	COG3279	15641	15060	19228	19326	16123	10479	11157	9877	10072	10110
Metabolism	[G] Carbohydrate transport and metabolism	ENOG410ZVV9	3101	7393	8202	7599	9369	862	250	280	248	547
Cellular Processes and Signaling	[V] Defense mechanisms	COG2274	6602	10241	11873	10349	13526	2014	3860	3210	6599	3552
Metabolism	[G] Carbohydrate transport and metabolism	COG0406	6037	10057	11292	10548	12510	5131	2792	3069	2498	3967
Information Storage and Processing	[L] Replication, recombination and repair	ENOG4111J2V	5670	9203	10745	11342	10690	5038	2148	3007	1817	3824
Metabolism	[G] Carbohydrate transport and metabolism	COG1455	5394	9198	11099	10923	13359	4452	3827	3244	2741	4363
Information Storage and Processing	[L] Replication, recombination and repair	COG3973	6361	11480	12309	11092	13659	7093	3908	4391	3540	4951
Cellular Processes and Signaling	[M] Cell wall/membrane/envelope biogenesis	COG2244	12503	15842	18021	15992	16783	10420	9153	8063	11227	10493
Metabolism	[G] Carbohydrate transport and metabolism	COG2211	16404	18218	18436	21549	16931	15443	11132	13261	9647	14789
Information Storage and Processing	[L] Replication, recombination and repair	COG2176	17224	21098	21035	23039	21152	18855	15381	14777	11940	15563
Metabolism	[P] Inorganic ion transport and metabolism	COG1122	11815	16255	16937	15214	17145	13474	9439	9594	7373	10476
Cellular Processes and Signaling	[O] Posttranslational modification, protein turnover, chaperones	COG3590	5404	10202	10220	8692	12200	3029	3995	3588	5149	4530
Metabolism	[E] Amino acid transport and metabolism	COG1114	3524	6913	7445	6742	9539	2908	1252	1376	1126	2169
Cellular Processes and Signaling	[T] Signal transduction mechanisms	COG2365	2591	5581	6592	5768	8017	895	511	431	777	706
Cellular Processes and Signaling	[M] Cell wall/membrane/envelope biogenesis	ENOG4111GRZ	2566	6278	6483	4678	7598	361	997	609	522	835
Information Storage and Processing	[L] Replication, recombination and repair	COG0188	27606	30863	31168	30988	31078	24839	25914	23824	26249	26705
Cellular Processes and Signaling	[N] Cell motility	COG1705	4070	7882	7513	6263	8705	2382	1980	1717	2013	2257
Metabolism	[G] Carbohydrate transport and metabolism	COG3957	3315	7497	6198	5136	7792	2215	893	711	693	1391
Metabolism	[P] Inorganic ion transport and metabolism	COG0038	5596	9875	9825	9021	11315	3621	4044	4806	4645	4810
Metabolism	[C] Energy production and conversion	COG0039	8185	13416	11898	10807	13272	5965	6434	6548	7557	7429
Metabolism	[E] Amino acid transport and metabolism	COG0308	2896	6409	5938	5631	8565	1562	1271	835	875	1515
Metabolism	[C] Energy production and conversion	COG1454	11616	15480	13801	15850	16532	12430	8834	10427	7868	10355
Information Storage and Processing	[L] Replication, recombination and repair	COG3857	7807	11545	11730	10444	12546	7403	6339	5878	5046	6435
Information Storage and Processing	[L] Replication, recombination and repair	COG1074	9478	13616	13512	13559	15542	10210	8200	8010	7854	8573
Cellular Processes and Signaling	[D] Cell cycle control, cell division, chromosome partitioning	COG0445	12938	14406	15142	16998	14486	9762	10325	10019	10214	11342
Metabolism	[Q] Secondary metabolites biosynthesis, transport and catabolism	COG1020	6021	6923	7132	8987	8017	3225	3438	2769	2628	3092
Cellular Processes and Signaling	[V] Defense mechanisms	COG0577	22371	26861	26019	25851	23800	22507	21259	19583	19371	20549
Cellular Processes and Signaling	[U] Intracellular Trafficking, secretion, and vesicular transport	COG0653	18559	22370	21662	22022	22889	17594	16785	17632	16356	17509
Metabolism	[I] Lipid transport and metabolism	COG1502	10215	13534	13699	13962	13989	9698	8448	8087	8652	8905
Metabolism	[P] Inorganic ion transport and metabolism	COG3158	3685	7180	7793	5995	9426	1334	2580	2244	3114	3255
Metabolism	[G] Carbohydrate transport and metabolism	ENOG4111M79	1875	4260	4948	4172	6278	12	9	0	5	42
Metabolism	[I] Lipid transport and metabolism	COG1835	3950	7249	8419	6708	9026	3323	2388	2602	2603	3087
Metabolism	[E] Amino acid transport and metabolism	COG1126	8609	11194	11211	10902	12294	8421	6520	6813	5460	6626
Metabolism	[F] Nucleotide transport and metabolism	COG1957	3766	6877	6875	6259	7136	4048	1285	1782	1246	2306
Information Storage and Processing	[K] Transcription	COG1316	7007	10066	10988	9392	12043	6793	6099	5043	4842	6482
Metabolism	[E] Amino acid transport and metabolism	COG0028	18423	18326	18597	18011	20545	15515	14628	15205	13570	14782
Metabolism	[P] Inorganic ion transport and metabolism	COG0025	2662	5998	5849	5405	7670	2194	1240	1294	937	1853
Cellular Processes and Signaling	[V] Defense mechanisms	COG4988	2913	5617	6037	6066	7505	2713	1174	1428	918	2067
Metabolism	[E] Amino acid transport and metabolism	ENOG410XPUZ	2700	5653	5726	5356	6754	2011	1147	792	832	1597
Metabolism	[G] Carbohydrate transport and metabolism	ENOG410XNQK	3536	6938	6594	6163	7342	1716	1723	2289	2964	2356
Cellular Processes and Signaling	[U] Intracellular Trafficking, secretion, and vesicular transport	COG0201	8890	11177	11835	10325	11868	6480	7276	5921	7888	7401
Information Storage and Processing	[L] Replication, recombination and repair	COG0592	9515	9801	11499	11201	10157	5880	7586	5035	7576	6992
Metabolism	[G] Carbohydrate transport and metabolism	COG1080	7838	9444	9175	12229	10212	7858	5922	5597	4543	6023
Cellular Processes and Signaling	[V] Defense mechanisms	COG4987	2317	4980	5326	4464	6577	1472	768	846	547	1181
Metabolism	[F] Nucleotide transport and metabolism	COG0516	2304	4897	4725	3942	5921	842	525	525	353	715
Information Storage and Processing	[J] Translation, ribosomal structure and biogenesis	COG0751	2265	4923	5083	4881	7026	1649	1032	760	744	1214
Metabolism	[I] Lipid transport and metabolism	COG0657	8051	10193	10517	8564	10435	5436	5660	5798	6296	5872
Metabolism	[C] Energy production and conversion	COG0604	2129	4608	4623	4665	6469	769	920	708	674	831
Cellular Processes and Signaling	[T] Signal transduction mechanisms	COG3887	7988	10689	11019	10327	11478	8231	6264	5993	5350	7147
Cellular Processes and Signaling	[O] Posttranslational modification, protein turnover, chaperones	COG0464	3903	5812	6514	4959	6309	1592	2276	1803	1648	2413
Cellular Processes and Signaling	[M] Cell wall/membrane/envelope biogenesis	COG0769	9163	12972	12111	11397	13827	10032	7837	8613	7110	8671
Cellular Processes and Signaling	[V] Defense mechanisms	COG1680	6895	9049	9767	8982	10697	4780	5730	5969	6499	5242
Metabolism	[P] Inorganic ion transport and metabolism	COG0598	2777	5543	5609	5732	6601	1639	2112	1621	1746	2066
Cellular Processes and Signaling	[M] Cell wall/membrane/envelope biogenesis	COG0768	21755	24688	22793	24665	23366	22726	19468	18034	20144	20409
Metabolism	[E] Amino acid transport and metabolism	COG1982	5424	6493	7022	6992	9841	5252	3262	3919	2795	4125
Metabolism	[E] Amino acid transport and metabolism	COG0765	6854	8193	8399	7913	9844	6506	4666	4723	4253	4736
Metabolism	[C] Energy production and conversion	COG4781	1924	4300	4881	4377	5039	1094	739	826	547	1065
Metabolism	[G] Carbohydrate transport and metabolism	ENOG41124SH	1818	3822	4676	4342	4835	1178	343	606	342	785
Metabolism	[F] Nucleotide transport and metabolism	COG1428	1961	4247	4627	3909	5347	1134	625	455	566	1109
Information Storage and Processing	[L] Replication, recombination and repair	COG1193	11872	14940	14869	13526	15671	11467	10840	11101	10503	10870
Cellular Processes and Signaling	[M] Cell wall/membrane/envelope biogenesis	COG0702	1773	3942	3873	3131	5607	635	507	343	319	598
Cellular Processes and Signaling	[D] Cell cycle control, cell division, chromosome partitioning	COG4477	1776	4187	4615	4211	4985	1013	798	470	627	965
Information Storage and Processing	[L] Replication, recombination and repair	COG0593	9561	9818	10969	9069	10273	6471	7332	5259	7559	7330
Metabolism	[C] Energy production and conversion	COG1804	3550	6257	6399	4969	7698	2110	2347	3338	2717	2794
Information Storage and Processing	[L] Replication, recombination and repair	COG1195	6672	7790	8608	8476	8493	4800	5004	4385	5154	5417
Cellular Processes and Signaling	[M] Cell wall/membrane/envelope biogenesis	COG1207	2417	4927	4669	4636	6566	2200	1348	1257	1178	1984
Cellular Processes and Signaling	[M] Cell wall/membrane/envelope biogenesis	COG3966	1641	3840	3993	3268	4615	615	396	240	296	561
Metabolism	[G] Carbohydrate transport and metabolism	COG3867	2953	2786	3100	5179	3223	800	375	364	366	384
Metabolism	[E] Amino acid transport and metabolism	COG0620	1690	4195	3443	2743	5131	227	637	514	425	542
Metabolism	[C] Energy production and conversion	ENOG410XT66	5503	5987	6681	8333	7189	4599	4135	2785	3514	3811
Metabolism	[P] Inorganic ion transport and metabolism	COG1253	9148	11785	11920	11220	12874	8317	8321	6838	9681	8971
Metabolism	[P] Inorganic ion transport and metabolism	COG0803	2391	4497	4784	4720	5794	1561	1268	1536	1540	1589
Metabolism	[C] Energy production and conversion	COG5013	1297	3434	2712	2655	4417	35	14	1	29	9
Metabolism	[C] Energy production and conversion	COG1304	2195	4178	4182	3617	5544	1250	1062	1004	798	1228
Cellular Processes and Signaling	[M] Cell wall/membrane/envelope biogenesis	COG0562	6652	8196	8980	10055	7694	5990	5541	4915	5101	5734
Metabolism	[G] Carbohydrate transport and metabolism	COG2814	2331	4797	4286	4199	5096	1258	1126	1157	1465	1480
Cellular Processes and Signaling	[M] Cell wall/membrane/envelope biogenesis	COG3757	6011	7107	7095	5665	8242	3664	4452	4070	4050	3705
Cellular Processes and Signaling	[M] Cell wall/membrane/envelope biogenesis	COG3049	3909	5645	5914	6884	7357	3180	3140	2639	3362	3233
Metabolism	[I] Lipid transport and metabolism	COG0671	3020	4665	5277	5462	6022	2364	2055	2035	1757	2268
Metabolism	[Q] Secondary metabolites biosynthesis, transport and catabolism	COG2761	1412	3299	3461	2465	4075	314	125	54	115	234
Information Storage and Processing	[K] Transcription	COG1733	7143	7355	7675	7194	6660	4914	4296	3942	4532	4553
Metabolism	[I] Lipid transport and metabolism	COG0688	2148	4063	4164	3563	5399	898	991	1123	1493	1138
Metabolism	[I] Lipid transport and metabolism	COG1577	1856	3844	3981	3411	4438	1153	792	562	530	973
Cellular Processes and Signaling	[T] Signal transduction mechanisms	COG2815	1826	3932	3912	2918	4564	792	851	657	515	822
Cellular Processes and Signaling	[M] Cell wall/membrane/envelope biogenesis	COG0381	8026	7997	8836	10672	8541	5215	6766	4948	7020	6641
Cellular Processes and Signaling	[O] Posttranslational modification, protein turnover, chaperones	ENOG410XQZU	1575	3369	3666	3149	4251	707	427	395	483	588
Metabolism	[G] Carbohydrate transport and metabolism	COG2017	7436	9958	9596	8530	10508	6345	6500	6261	7201	6448
Metabolism	[G] Carbohydrate transport and metabolism	COG3775	2822	5138	5151	4748	5704	1930	1631	1967	2461	2308
Metabolism	[G] Carbohydrate transport and metabolism	COG0588	1869	3868	3567	3107	4806	1177	681	520	699	1057
Metabolism	[F] Nucleotide transport and metabolism	COG0208	1400	3091	3250	3033	4687	675	421	335	361	717
Cellular Processes and Signaling	[M] Cell wall/membrane/envelope biogenesis	COG1887	2642	4167	3622	5419	4766	1841	1518	1499	1447	1507
Information Storage and Processing	[L] Replication, recombination and repair	COG0494	10259	9960	10687	10282	9747	8254	7615	8118	6363	8129
Metabolism	[Q] Secondary metabolites biosynthesis, transport and catabolism	COG0500	13762	12716	14061	15605	13722	10870	12328	10923	10960	12525
Information Storage and Processing	[J] Translation, ribosomal structure and biogenesis	COG0143	13322	15202	15124	16827	14400	12817	12330	13695	11138	12708
Metabolism	[G] Carbohydrate transport and metabolism	COG1445	1949	3398	3760	3369	4695	1947	647	689	504	1208
Metabolism	[C] Energy production and conversion	COG0114	1537	3456	2796	2207	3822	482	245	533	249	270
Metabolism	[H] Coenzyme transport and metabolism	COG2918	1621	3634	3181	2735	4282	1363	425	253	448	936
Information Storage and Processing	[K] Transcription	COG1309	7489	6708	7328	7387	8210	4729	5587	4753	4507	5532
Metabolism	[C] Energy production and conversion	COG2352	1097	2398	2469	2050	4331	77	61	65	47	106
Metabolism	[P] Inorganic ion transport and metabolism	ENOG410ZVUY	1308	3360	3111	2487	3464	175	462	448	250	444
Information Storage and Processing	[L] Replication, recombination and repair	COG3611	1401	3087	3334	3184	4071	980	527	589	419	784
Information Storage and Processing	[K] Transcription	COG1293	5613	6943	7503	8364	6960	5752	4732	4432	3942	4867
Metabolism	[P] Inorganic ion transport and metabolism	COG3221	1251	2863	2606	2104	4031	138	352	232	194	351
Metabolism	[G] Carbohydrate transport and metabolism	COG0364	2039	4073	4026	3515	5302	1652	1429	864	1932	1513
Metabolism	[H] Coenzyme transport and metabolism	COG3201	2137	3612	3831	4086	4115	1521	1108	1176	1162	1346
Cellular Processes and Signaling	[M] Cell wall/membrane/envelope biogenesis	COG2230	2146	3379	3557	3054	4056	1273	857	576	838	1184
Cellular Processes and Signaling	[V] Defense mechanisms	COG1715	1218	2465	2801	2390	3079	78	165	238	138	207
Cellular Processes and Signaling	[M] Cell wall/membrane/envelope biogenesis	COG1181	6653	8104	8379	8708	9255	7689	5333	6109	4785	6121
Metabolism	[F] Nucleotide transport and metabolism	COG1457	1559	3378	2839	2461	3625	853	493	489	408	629
Information Storage and Processing	[J] Translation, ribosomal structure and biogenesis	COG0073	11098	13643	12439	12602	13838	11178	10509	10219	10262	10528
Metabolism	[F] Nucleotide transport and metabolism	COG0503	4734	7070	6977	6092	7140	4987	3731	4325	3475	4605
Information Storage and Processing	[K] Transcription	COG0789	10107	9346	10151	10464	9974	8413	8577	6428	7416	8333
Metabolism	[H] Coenzyme transport and metabolism	COG1072	1345	2685	2816	2769	3676	744	418	317	344	659
Metabolism	[I] Lipid transport and metabolism	COG3425	1278	2781	3039	2762	3349	653	453	349	328	624
Information Storage and Processing	[K] Transcription	COG0454	6468	6165	7601	7852	7937	4601	5116	4887	5111	5573
Information Storage and Processing	[L] Replication, recombination and repair	COG0708	4275	5957	6456	5051	6704	3776	3821	3525	3036	3680
Information Storage and Processing	[K] Transcription	COG2390	1856	3362	3264	2507	3982	1446	601	595	487	1298
Metabolism	[P] Inorganic ion transport and metabolism	COG0619	5050	6750	7149	6277	6891	5285	4237	4342	3261	4568
Information Storage and Processing	[L] Replication, recombination and repair	COG1201	3246	3915	4961	4407	5223	2461	2163	3195	1949	1656
Cellular Processes and Signaling	[U] Intracellular Trafficking, secretion, and vesicular transport	COG4473	1325	2629	3096	2835	3377	742	506	575	385	779
Information Storage and Processing	[K] Transcription	ENOG4111X9R	867	2350	2365	1945	2870	26	25	25	51	29
Metabolism	[C] Energy production and conversion	COG0584	3482	4102	4880	4336	6285	2414	1982	2278	3240	2961
Metabolism	[G] Carbohydrate transport and metabolism	COG4975	1745	3461	3752	3802	4130	1727	1187	1374	775	1643
Metabolism	[E] Amino acid transport and metabolism	COG0687	3747	4999	5127	5472	5487	3608	2840	2204	3048	3055
Metabolism	[F] Nucleotide transport and metabolism	COG0462	9678	10886	10964	10068	10612	8891	8878	7465	8042	8902
Metabolism	[H] Coenzyme transport and metabolism	COG1488	7693	9076	8727	8468	9100	7071	6501	6302	5997	7332
Information Storage and Processing	[L] Replication, recombination and repair	COG4098	1281	2774	2926	2723	3338	1038	519	463	441	785
Metabolism	[F] Nucleotide transport and metabolism	COG0026	1600	3144	3050	3359	3589	1776	729	593	635	1237
Metabolism	[E] Amino acid transport and metabolism	COG0697	8744	10285	10285	10050	10790	8171	7722	8809	8037	7753
Metabolism	[E] Amino acid transport and metabolism	COG0804	2146	2954	3062	3704	3787	1924	834	800	771	1751
Metabolism	[E] Amino acid transport and metabolism	ENOG410ZVHU	878	2251	2090	1724	2651	4	4	0	1	10
Information Storage and Processing	[K] Transcription	ENOG4111HA7	767	2139	2296	1753	2589	4	6	1	2	10
Metabolism	[G] Carbohydrate transport and metabolism	COG4468	6037	6729	7598	8171	7037	6133	5166	5153	4328	5386
Metabolism	[P] Inorganic ion transport and metabolism	COG0861	1113	2395	2570	2387	3368	864	353	355	325	535
Metabolism	[P] Inorganic ion transport and metabolism	COG1230	946	2328	2181	1674	3014	87	251	197	130	222
Information Storage and Processing	[K] Transcription	COG0846	6184	6392	7075	5701	6408	4040	5011	4903	4413	4152
Cellular Processes and Signaling	[O] Posttranslational modification, protein turnover, chaperones	COG5549	1036	2283	2356	1998	2579	410	123	91	119	276
Information Storage and Processing	[J] Translation, ribosomal structure and biogenesis	COG0064	5491	6696	5940	6727	6431	5030	4764	4471	3520	4276
Metabolism	[F] Nucleotide transport and metabolism	COG0634	3910	5036	5054	5819	5581	3560	3107	3432	2811	3270
Information Storage and Processing	[J] Translation, ribosomal structure and biogenesis	COG0172	9324	9902	9924	11091	9394	7815	8135	8475	7650	8561
Cellular Processes and Signaling	[M] Cell wall/membrane/envelope biogenesis	COG1589	969	2063	2199	2224	2915	337	330	226	241	406
Metabolism	[G] Carbohydrate transport and metabolism	COG3848	2828	3458	3375	3640	3955	2166	1740	1497	1384	1906
Metabolism	[E] Amino acid transport and metabolism	COG1794	1398	2846	2843	2513	3399	1164	786	894	539	1080
Metabolism	[F] Nucleotide transport and metabolism	COG0248	3442	4545	4250	3758	5166	3080	2536	2222	2345	2477
Metabolism	[I] Lipid transport and metabolism	COG1257	1253	2491	2425	1921	2960	898	471	409	332	675
Metabolism	[P] Inorganic ion transport and metabolism	COG3639	1085	2305	2496	2023	3235	299	598	882	379	732
Metabolism	[G] Carbohydrate transport and metabolism	COG3715	2625	3933	4045	4128	4744	3383	1846	1990	1743	2296
Metabolism	[E] Amino acid transport and metabolism	COG1104	9417	10780	10428	11032	10726	9805	9013	8831	7679	8850
Cellular Processes and Signaling	[M] Cell wall/membrane/envelope biogenesis	COG0449	9376	10226	9194	8749	10098	7924	8244	7450	7706	8156
Cellular Processes and Signaling	[T] Signal transduction mechanisms	COG2206	3165	2247	2411	3674	1736	1523	964	808	806	984
Information Storage and Processing	[J] Translation, ribosomal structure and biogenesis	COG0154	4895	5966	5751	6122	5943	4614	4478	4174	3199	4061
Metabolism	[P] Inorganic ion transport and metabolism	COG1117	4312	5279	5255	5311	5891	4462	3389	3350	3103	3846
Cellular Processes and Signaling	[T] Signal transduction mechanisms	COG3480	837	1970	2012	1715	2373	123	313	217	170	283
Information Storage and Processing	[K] Transcription	ENOG410Y1S3	620	1559	2011	1181	2316	3	2	0	1	9
Metabolism	[C] Energy production and conversion	COG1620	1212	1896	1903	1659	3120	607	411	298	391	482
Cellular Processes and Signaling	[D] Cell cycle control, cell division, chromosome partitioning	COG0239	1206	2228	2547	2731	2458	1069	432	731	605	827
Cellular Processes and Signaling	[M] Cell wall/membrane/envelope biogenesis	COG0357	4048	4549	5350	4750	4514	2823	3059	3181	3365	3377
Metabolism	[G] Carbohydrate transport and metabolism	ENOG410XPZP	736	1621	1661	1357	2217	26	51	47	67	55
Cellular Processes and Signaling	[D] Cell cycle control, cell division, chromosome partitioning	COG1077	8606	9753	9606	9165	9286	8275	7505	7768	7343	8229
Information Storage and Processing	[J] Translation, ribosomal structure and biogenesis	COG0144	4647	6014	5817	5380	6580	4695	4087	4066	4086	4210
Metabolism	[F] Nucleotide transport and metabolism	COG1780	698	1771	1881	1697	2027	237	154	86	114	205
Information Storage and Processing	[J] Translation, ribosomal structure and biogenesis	COG0752	1080	2191	2190	2163	2872	887	671	563	478	822
Metabolism	[P] Inorganic ion transport and metabolism	COG3833	2103	2292	2683	2978	3032	1611	1220	1256	495	1459
Information Storage and Processing	[K] Transcription	COG1974	3251	3848	3756	3618	3762	2388	2286	1906	2180	2478
Metabolism	[F] Nucleotide transport and metabolism	COG0194	4215	5536	5766	5092	5635	3986	3728	3804	3642	4139
Information Storage and Processing	[L] Replication, recombination and repair	COG0266	1423	2346	2260	2101	2812	1079	706	744	585	887
Information Storage and Processing	[L] Replication, recombination and repair	COG4199	809	2149	1896	1655	2127	196	519	334	263	426
Metabolism	[C] Energy production and conversion	COG1227	3849	4073	4123	4873	4027	3761	2479	2474	2451	3016
Information Storage and Processing	[J] Translation, ribosomal structure and biogenesis	COG2813	1076	1189	1650	2692	1994	512	306	295	264	491
Metabolism	[P] Inorganic ion transport and metabolism	ENOG4111MR9	613	1519	1501	1236	1895	35	17	17	11	18
Cellular Processes and Signaling	[O] Posttranslational modification, protein turnover, chaperones	COG0071	2268	2377	2509	2979	2799	1237	1484	1086	1134	1356
Cellular Processes and Signaling	[M] Cell wall/membrane/envelope biogenesis	COG0707	5838	6894	6797	6417	6860	5619	5255	4858	4989	5468
Metabolism	[Q] Secondary metabolites biosynthesis, transport and catabolism	COG3479	592	1473	1674	1588	1854	97	138	90	99	159
Metabolism	[H] Coenzyme transport and metabolism	COG0351	3186	4183	3810	3529	4085	2246	2398	2680	2638	2283
Metabolism	[G] Carbohydrate transport and metabolism	COG1085	689	1434	1765	1532	2419	292	271	179	207	361
Metabolism	[E] Amino acid transport and metabolism	COG2502	4486	5481	5325	4880	5746	4353	3772	3658	3733	3893
Metabolism	[C] Energy production and conversion	COG1064	1181	2475	2099	1986	2433	926	633	730	527	879
Cellular Processes and Signaling	[O] Posttranslational modification, protein turnover, chaperones	COG4862	757	1598	1971	1989	2008	466	327	345	236	477
Metabolism	[P] Inorganic ion transport and metabolism	COG1108	2425	3165	3273	3834	4054	2077	1731	2034	2231	2233
Metabolism	[F] Nucleotide transport and metabolism	COG0518	608	1575	1485	1206	1754	3	23	38	68	56
Cellular Processes and Signaling	[D] Cell cycle control, cell division, chromosome partitioning	COG2184	4487	3688	4078	3392	3138	1977	2739	2093	2739	2818
Information Storage and Processing	[K] Transcription	COG1420	4210	4867	4772	4083	4702	3686	3467	2770	2900	3434
Cellular Processes and Signaling	[M] Cell wall/membrane/envelope biogenesis	ENOG410ZVIP	1566	1547	1781	1626	1760	382	568	279	315	405
Metabolism	[C] Energy production and conversion	COG1140	600	1493	1207	1158	1908	16	8	1	13	2
Cellular Processes and Signaling	[M] Cell wall/membrane/envelope biogenesis	COG5632	2810	3738	3456	2787	3439	2568	1776	2028	1604	1948
Metabolism	[C] Energy production and conversion	COG0224	3692	4404	4253	4043	5054	3374	2987	2484	3249	3050
Information Storage and Processing	[K] Transcription	ENOG4112A6C	410	1088	1417	1452	1898	3	1	0	1	12
Metabolism	[F] Nucleotide transport and metabolism	COG2065	850	1778	1772	1699	2169	548	349	267	302	564
Cellular Processes and Signaling	[O] Posttranslational modification, protein turnover, chaperones	COG1220	945	1601	1783	1748	2602	834	378	369	319	561
Metabolism	[H] Coenzyme transport and metabolism	COG0171	1179	2198	2002	1688	2508	975	575	454	499	916
Metabolism	[I] Lipid transport and metabolism	COG3407	835	1821	1947	1572	2116	631	418	305	282	513
Cellular Processes and Signaling	[U] Intracellular Trafficking, secretion, and vesicular transport	COG1459	1703	2536	2912	2341	3356	1215	1675	1109	1323	1394
Metabolism	[I] Lipid transport and metabolism	COG1597	5603	6681	7103	6475	6751	5974	4966	5037	4989	5513
Metabolism	[H] Coenzyme transport and metabolism	COG1477	2980	4051	4122	3809	4685	3025	2605	2444	2855	2604
Metabolism	[G] Carbohydrate transport and metabolism	COG2706	3061	3575	3923	3015	4092	2475	2465	1809	2547	2269
Cellular Processes and Signaling	[D] Cell cycle control, cell division, chromosome partitioning	COG0849	3786	4853	4631	5040	5174	3907	3443	3170	3459	3435
Metabolism	[F] Nucleotide transport and metabolism	COG0505	5474	6625	6710	6486	6709	5527	5120	4809	5055	5440
Metabolism	[P] Inorganic ion transport and metabolism	COG1177	3711	4118	4545	4601	4810	3715	3110	2362	3259	3298
Information Storage and Processing	[K] Transcription	ENOG410XR9S	673	1365	1762	1648	1852	456	170	135	172	330
Information Storage and Processing	[K] Transcription	COG1481	3028	3975	4063	3462	3846	3004	2444	2261	2055	2658
Metabolism	[F] Nucleotide transport and metabolism	COG0213	1883	2661	2426	3340	3012	2228	1160	1289	1006	1697
Cellular Processes and Signaling	[T] Signal transduction mechanisms	COG5585	1788	2019	2190	1878	2375	849	949	900	664	966
Metabolism	[G] Carbohydrate transport and metabolism	COG2807	521	1397	1109	1016	1917	30	5	2	2	4
Information Storage and Processing	[J] Translation, ribosomal structure and biogenesis	COG2302	1638	2472	2680	2563	2849	1589	1243	1167	942	1367
Information Storage and Processing	[J] Translation, ribosomal structure and biogenesis	COG0231	3630	4520	4443	4404	5082	2897	3409	3210	3247	3448
Cellular Processes and Signaling	[O] Posttranslational modification, protein turnover, chaperones	COG0829	698	1452	1522	1628	1860	327	234	187	210	345
Information Storage and Processing	[L] Replication, recombination and repair	COG0470	2371	3319	3222	2785	3627	1813	1992	1392	2269	2043
Metabolism	[G] Carbohydrate transport and metabolism	ENOG410XQPT	1024	1931	2043	2173	2535	986	669	623	606	1008
Information Storage and Processing	[K] Transcription	ENOG4111WKC	951	1455	1723	1570	1902	319	393	201	542	377
Information Storage and Processing	[J] Translation, ribosomal structure and biogenesis	COG0219	2405	3066	3059	3319	3398	2268	1908	1812	1595	2005
Metabolism	[F] Nucleotide transport and metabolism	COG3613	814	1488	1852	1810	1909	738	318	350	277	574
Information Storage and Processing	[L] Replication, recombination and repair	COG2094	729	1578	1508	1257	1896	287	259	381	144	341
Metabolism	[G] Carbohydrate transport and metabolism	COG3684	661	1603	1649	1396	2119	200	640	305	394	492
Metabolism	[G] Carbohydrate transport and metabolism	COG2301	1490	1586	1461	2422	2494	974	741	882	795	704
Metabolism	[G] Carbohydrate transport and metabolism	COG0120	850	1720	1527	1264	2148	591	375	416	304	537
Metabolism	[G] Carbohydrate transport and metabolism	COG2971	609	1184	1250	1045	1533	92	87	74	21	66
Information Storage and Processing	[L] Replication, recombination and repair	COG1573	2089	2608	3192	2775	2877	2110	1591	1493	1316	1762
Metabolism	[P] Inorganic ion transport and metabolism	COG0704	1515	2278	2196	2265	2710	1414	1065	846	1111	1276
Information Storage and Processing	[J] Translation, ribosomal structure and biogenesis	COG1544	2668	3131	3329	3416	3589	2511	2159	2046	1844	2343
Metabolism	[P] Inorganic ion transport and metabolism	COG2223	506	1162	957	941	1621	15	5	0	10	2
Metabolism	[E] Amino acid transport and metabolism	COG1125	1254	2277	2415	2271	2653	1798	959	1113	745	1109
Information Storage and Processing	[K] Transcription	ENOG41120E9	653	1436	1518	1136	1692	399	218	205	178	303
Metabolism	[E] Amino acid transport and metabolism	COG1174	677	1490	1343	1258	1404	280	229	218	160	175
Metabolism	[P] Inorganic ion transport and metabolism	COG0310	1218	1541	1512	2139	1623	1041	402	454	322	715
Metabolism	[F] Nucleotide transport and metabolism	COG0504	8909	10266	9637	9732	9984	8467	8970	8584	8528	8882
Metabolism	[G] Carbohydrate transport and metabolism	COG2182	3582	3836	4045	3738	4665	3549	2970	3186	2157	2940
Metabolism	[P] Inorganic ion transport and metabolism	COG1393	2077	2729	2704	2638	3032	2069	1435	1503	1278	1856
Metabolism	[C] Energy production and conversion	COG3053	1031	1332	1423	1304	1426	248	310	364	344	263
Cellular Processes and Signaling	[V] Defense mechanisms	ENOG411282E	402	995	1252	893	1443	1	1	0	1	9
Metabolism	[F] Nucleotide transport and metabolism	COG0537	2872	3105	3423	3558	3534	1999	2518	2211	2398	2446
Information Storage and Processing	[L] Replication, recombination and repair	COG3513	2194	2152	2444	1629	2040	1010	1079	1140	1265	1191
Metabolism	[Q] Secondary metabolites biosynthesis, transport and catabolism	COG1335	2617	2794	3343	3029	3229	2417	2162	2021	1508	2141
Information Storage and Processing	[K] Transcription	ENOG410ZMZA	423	962	1182	849	1348	4	0	0	1	11
Cellular Processes and Signaling	[M] Cell wall/membrane/envelope biogenesis	ENOG410XQBJ	414	1244	1021	823	1172	6	4	0	1	1
Information Storage and Processing	[J] Translation, ribosomal structure and biogenesis	COG0594	1971	2036	2213	2518	2140	1349	1172	1223	1085	1389
Information Storage and Processing	[L] Replication, recombination and repair	COG1381	2119	2575	2684	2309	2970	1902	1598	1474	1333	1730
Metabolism	[E] Amino acid transport and metabolism	COG0160	1202	1938	1767	1591	1852	1361	522	566	446	838
Metabolism	[G] Carbohydrate transport and metabolism	ENOG410XQVS	438	1010	921	999	1334	6	19	14	42	15
Information Storage and Processing	[K] Transcription	ENOG4111YEF	518	1085	1481	1704	1290	545	136	349	128	334
Cellular Processes and Signaling	[D] Cell cycle control, cell division, chromosome partitioning	COG3599	870	1641	1701	1476	1956	748	574	579	397	848
Metabolism	[G] Carbohydrate transport and metabolism	COG0166	8478	8600	8608	9154	8892	7972	8123	7670	7680	7873
Cellular Processes and Signaling	[M] Cell wall/membrane/envelope biogenesis	COG1088	5833	6169	6279	6516	6253	4948	5733	5065	5572	5339
Metabolism	[I] Lipid transport and metabolism	COG3884	2212	2775	2894	2700	3074	2041	1854	1648	1908	1848
Metabolism	[F] Nucleotide transport and metabolism	COG0125	1017	1908	1800	1489	2077	999	665	831	542	918
Information Storage and Processing	[J] Translation, ribosomal structure and biogenesis	COG3557	563	1139	1362	1396	1493	475	269	173	273	444
Information Storage and Processing	[J] Translation, ribosomal structure and biogenesis	COG3231	603	1142	1193	1105	1505	371	212	193	204	280
Cellular Processes and Signaling	[T] Signal transduction mechanisms	COG1854	1986	2595	2389	2112	2394	1443	1293	1408	1428	1665
Metabolism	[C] Energy production and conversion	COG3051	1259	1980	1649	1310	1843	916	578	1059	690	560
Metabolism	[G] Carbohydrate transport and metabolism	COG3405	1144	1603	761	1588	1063	421	346	428	309	433
Metabolism	[P] Inorganic ion transport and metabolism	COG3638	548	1122	1092	778	1506	78	224	187	145	209
Cellular Processes and Signaling	[N] Cell motility	COG1989	1041	1674	1951	1707	2168	1056	620	1179	447	1089
Metabolism	[G] Carbohydrate transport and metabolism	ENOG4112APV	381	896	1088	574	1184	1	1	0	0	7
Cellular Processes and Signaling	[T] Signal transduction mechanisms	COG2199	1069	797	641	1116	1057	128	141	75	121	125
Information Storage and Processing	[J] Translation, ribosomal structure and biogenesis	COG0030	4661	5163	5033	5145	5036	4293	4090	4129	4200	4321
Metabolism	[I] Lipid transport and metabolism	COG0236	2097	2671	2820	2993	2974	1661	1914	2122	1901	1963
Metabolism	[Q] Secondary metabolites biosynthesis, transport and catabolism	COG3971	420	1083	843	846	950	29	33	43	22	37
Metabolism	[E] Amino acid transport and metabolism	COG2171	662	1303	1296	1160	1761	534	383	535	306	466
Cellular Processes and Signaling	[O] Posttranslational modification, protein turnover, chaperones	COG0830	578	1101	1157	1092	1273	397	187	142	168	357
Metabolism	[P] Inorganic ion transport and metabolism	COG0226	3062	3738	3963	3545	3914	3422	2600	2505	2868	2936
Cellular Processes and Signaling	[D] Cell cycle control, cell division, chromosome partitioning	COG2919	498	1076	1178	1052	1349	345	200	293	171	327
Metabolism	[G] Carbohydrate transport and metabolism	ENOG410XR0E	391	806	1026	649	1094	42	39	14	32	64
Metabolism	[G] Carbohydrate transport and metabolism	ENOG410Y1JM	393	1012	779	549	986	5	1	0	1	1
Cellular Processes and Signaling	[M] Cell wall/membrane/envelope biogenesis	COG0597	1094	1495	1828	1735	1653	1075	715	857	616	912
Information Storage and Processing	[J] Translation, ribosomal structure and biogenesis	COG0806	1856	2160	2334	2485	2394	1795	1401	1563	1273	1658
Information Storage and Processing	[J] Translation, ribosomal structure and biogenesis	COG1098	734	1240	1526	1650	1551	894	498	619	402	806
Metabolism	[E] Amino acid transport and metabolism	ENOG410XSV7	639	1237	1238	1315	1219	743	308	351	258	521
Metabolism	[H] Coenzyme transport and metabolism	COG0276	682	1254	1200	1108	1685	788	440	337	360	603
Metabolism	[G] Carbohydrate transport and metabolism	COG3001	406	874	741	664	1122	78	112	74	94	74
Cellular Processes and Signaling	[T] Signal transduction mechanisms	COG0639	1757	1758	1862	1488	1922	1033	1101	886	1038	1358
Metabolism	[F] Nucleotide transport and metabolism	COG0813	1513	1750	1676	1729	1892	1321	1055	1001	759	1083
Metabolism	[G] Carbohydrate transport and metabolism	COG2893	605	987	1043	1201	1487	654	302	295	354	437
Metabolism	[G] Carbohydrate transport and metabolism	ENOG410XPZR	1472	673	999	1225	721	733	304	209	280	279
Metabolism	[P] Inorganic ion transport and metabolism	ENOG4111PI8	488	870	986	1381	1028	515	118	295	139	409
Information Storage and Processing	[L] Replication, recombination and repair	COG1466	3334	3839	4053	3481	4076	3260	3095	2970	3101	3111
Information Storage and Processing	[K] Transcription	ENOG41126IB	402	833	934	945	884	250	111	92	116	247
Metabolism	[H] Coenzyme transport and metabolism	COG0196	2630	3260	3220	3148	3546	2800	2392	2363	2585	2559
Metabolism	[C] Energy production and conversion	COG1146	612	1200	883	771	1000	189	283	319	353	283
Metabolism	[G] Carbohydrate transport and metabolism	ENOG411253B	333	685	799	826	958	181	68	94	63	155
Information Storage and Processing	[K] Transcription	ENOG410Z3ZY	271	785	616	585	783	2	0	0	0	1
Information Storage and Processing	[K] Transcription	ENOG4111KHV	669	1327	1297	1192	1183	666	426	590	439	571
Information Storage and Processing	[K] Transcription	ENOG4111NXV	319	899	749	582	836	26	151	75	74	102
Metabolism	[P] Inorganic ion transport and metabolism	ENOG41103Y5	354	679	747	510	852	70	34	42	29	56
Cellular Processes and Signaling	[M] Cell wall/membrane/envelope biogenesis	ENOG411294E	392	823	919	887	809	322	84	205	93	233
Information Storage and Processing	[K] Transcription	ENOG410XUB6	1238	1674	1512	1275	1436	806	986	872	600	1005
Cellular Processes and Signaling	[O] Posttranslational modification, protein turnover, chaperones	COG2371	441	748	819	837	964	253	171	118	141	268
Cellular Processes and Signaling	[U] Intracellular Trafficking, secretion, and vesicular transport	ENOG410XUCS	319	743	726	834	914	164	136	131	96	187
Information Storage and Processing	[K] Transcription	COG3343	390	821	831	708	945	245	160	167	121	244
Metabolism	[C] Energy production and conversion	COG2055	1106	1376	1246	1198	1511	1114	646	780	564	617
Information Storage and Processing	[K] Transcription	ENOG41122CV	266	661	671	715	635	25	69	58	39	51
Metabolism	[G] Carbohydrate transport and metabolism	COG0062	279	707	555	503	733	26	12	20	11	12
Metabolism	[C] Energy production and conversion	COG2181	287	680	604	588	934	79	92	81	78	76
Information Storage and Processing	[K] Transcription	ENOG410XX0T	221	628	613	577	632	1	2	0	2	0
Information Storage and Processing	[K] Transcription	ENOG41127GI	227	642	612	531	607	2	5	0	1	3
Information Storage and Processing	[K] Transcription	ENOG410XP4T	237	683	605	393	619	2	1	0	0	1
Metabolism	[C] Energy production and conversion	COG2180	209	532	501	460	786	3	2	0	3	0
Metabolism	[C] Energy production and conversion	COG0355	1060	1455	1333	1149	1664	1003	852	779	721	833
Metabolism	[H] Coenzyme transport and metabolism	COG0669	2190	2596	2706	2451	2599	2053	2101	1809	2011	2108
Cellular Processes and Signaling	[T] Signal transduction mechanisms	ENOG4111G6T	263	631	490	472	650	6	14	0	42	2
Information Storage and Processing	[K] Transcription	COG0571	2810	3277	3105	2867	2857	2741	2539	2434	2404	2385
Metabolism	[G] Carbohydrate transport and metabolism	ENOG410XP3M	265	610	511	463	540	2	1	0	1	1
Information Storage and Processing	[K] Transcription	ENOG4111UMK	219	640	592	327	592	3	1	0	0	1
Metabolism	[H] Coenzyme transport and metabolism	COG1564	1968	2031	2092	1804	1969	1710	1400	1409	1463	1522
Cellular Processes and Signaling	[O] Posttranslational modification, protein turnover, chaperones	COG5405	373	586	697	710	933	358	139	160	117	226
Metabolism	[H] Coenzyme transport and metabolism	COG1713	1838	2247	2264	1976	2197	1836	1673	1599	1331	1798
Information Storage and Processing	[K] Transcription	ENOG410XUQV	262	517	679	562	711	199	58	47	50	121
Cellular Processes and Signaling	[D] Cell cycle control, cell division, chromosome partitioning	COG4839	331	719	736	500	787	231	151	160	100	201
Information Storage and Processing	[L] Replication, recombination and repair	COG0742	1823	2231	2274	2253	2325	1726	1680	1648	1789	1855
Information Storage and Processing	[K] Transcription	ENOG4112307	376	625	710	656	669	348	114	96	106	220
Information Storage and Processing	[L] Replication, recombination and repair	COG3593	1167	1393	979	992	1226	494	917	629	792	812
Information Storage and Processing	[L] Replication, recombination and repair	ENOG410XSVW	284	661	562	484	480	68	89	55	67	95
Metabolism	[C] Energy production and conversion	COG1062	253	492	464	351	781	56	63	61	48	61
Information Storage and Processing	[K] Transcription	ENOG41123XF	651	669	630	944	638	361	324	194	312	297
Information Storage and Processing	[K] Transcription	ENOG4111QT4	300	568	668	691	614	328	104	102	104	220
Information Storage and Processing	[J] Translation, ribosomal structure and biogenesis	COG0267	1203	1447	1374	1458	1462	1125	959	1047	760	1123
Information Storage and Processing	[L] Replication, recombination and repair	COG1722	479	720	812	885	1010	469	298	540	263	427
Metabolism	[C] Energy production and conversion	COG1254	498	686	795	694	837	420	287	372	198	355
Metabolism	[H] Coenzyme transport and metabolism	COG3697	341	662	609	366	610	131	104	193	173	110
Information Storage and Processing	[K] Transcription	ENOG410XYJE	169	416	461	255	580	1	1	2	0	1
Information Storage and Processing	[K] Transcription	ENOG41121PJ	175	419	448	358	595	13	35	36	25	42
Metabolism	[G] Carbohydrate transport and metabolism	COG2270	707	974	965	832	866	779	420	412	393	524
Cellular Processes and Signaling	[O] Posttranslational modification, protein turnover, chaperones	COG1765	185	462	317	299	561	7	10	3	19	4
Information Storage and Processing	[L] Replication, recombination and repair	ENOG410ZK5W	361	294	660	506	193	151	25	27	8	39
Metabolism	[E] Amino acid transport and metabolism	ENOG4111VQY	416	429	580	497	597	171	136	191	124	173
Information Storage and Processing	[J] Translation, ribosomal structure and biogenesis	COG0721	1020	1195	1248	1156	1263	983	763	1015	601	802
Metabolism	[I] Lipid transport and metabolism	COG1267	435	860	777	760	834	469	312	368	350	451
Information Storage and Processing	[L] Replication, recombination and repair	COG3728	772	894	782	728	673	442	409	359	367	569
Metabolism	[E] Amino acid transport and metabolism	COG0832	364	514	505	613	606	256	139	132	116	280
Metabolism	[P] Inorganic ion transport and metabolism	COG2703	658	455	487	555	376	251	154	75	204	206
Cellular Processes and Signaling	[M] Cell wall/membrane/envelope biogenesis	ENOG41127KM	188	379	347	212	488	1	1	0	1	3
Metabolism	[E] Amino acid transport and metabolism	COG0831	385	488	542	627	642	336	152	166	132	310
Metabolism	[G] Carbohydrate transport and metabolism	COG0483	1220	1335	1363	1285	1544	1116	913	946	1210	987
Metabolism	[G] Carbohydrate transport and metabolism	ENOG410XRAD	384	554	434	367	544	202	47	49	45	366
Metabolism	[P] Inorganic ion transport and metabolism	COG4300	234	576	490	362	591	70	141	191	98	182
Information Storage and Processing	[J] Translation, ribosomal structure and biogenesis	COG2026	363	527	608	309	591	157	181	127	193	186
Cellular Processes and Signaling	[U] Intracellular Trafficking, secretion, and vesicular transport	ENOG41129R8	210	434	437	284	463	76	61	36	44	77
Information Storage and Processing	[K] Transcription	COG4463	374	615	702	676	632	398	258	256	188	380
Cellular Processes and Signaling	[O] Posttranslational modification, protein turnover, chaperones	COG0695	198	373	414	467	556	115	86	92	74	132
Information Storage and Processing	[K] Transcription	COG1758	234	482	471	316	586	136	126	87	92	164
Cellular Processes and Signaling	[V] Defense mechanisms	ENOG410ZVEA	687	481	569	715	456	381	256	286	130	377
Metabolism	[H] Coenzyme transport and metabolism	COG0314	138	340	290	270	419	3	1	0	3	1
Information Storage and Processing	[K] Transcription	ENOG4111WH8	128	340	309	255	380	4	11	2	10	5
Cellular Processes and Signaling	[U] Intracellular Trafficking, secretion, and vesicular transport	ENOG410XX01	139	272	339	289	386	9	11	19	12	15
Metabolism	[E] Amino acid transport and metabolism	COG2040	339	523	506	434	549	433	136	108	135	271
Information Storage and Processing	[K] Transcription	ENOG4111VW1	221	291	292	170	395	16	33	34	31	20
Cellular Processes and Signaling	[V] Defense mechanisms	ENOG410YARX	648	434	546	625	544	348	335	226	329	400
Metabolism	[F] Nucleotide transport and metabolism	COG1828	161	344	357	347	381	93	91	73	63	123
Metabolism	[C] Energy production and conversion	COG0221	450	510	378	416	487	162	371	230	153	230
Metabolism	[Q] Secondary metabolites biosynthesis, transport and catabolism	COG3321	266	165	285	455	191	127	21	35	32	48
Cellular Processes and Signaling	[M] Cell wall/membrane/envelope biogenesis	ENOG4111N33	173	343	451	314	407	226	79	51	80	162
Metabolism	[H] Coenzyme transport and metabolism	COG0262	3065	2967	2998	2890	2923	2900	2699	2629	2839	2698
Information Storage and Processing	[L] Replication, recombination and repair	COG4570	413	573	427	467	389	180	248	244	265	266
Information Storage and Processing	[L] Replication, recombination and repair	COG4912	1391	1344	1482	1327	1282	1118	1110	1230	1058	1242
Information Storage and Processing	[K] Transcription	ENOG410ZS6X	102	269	233	220	245	6	2	5	3	2
Cellular Processes and Signaling	[O] Posttranslational modification, protein turnover, chaperones	ENOG411297B	338	359	326	469	406	88	204	218	201	188
Cellular Processes and Signaling	[T] Signal transduction mechanisms	ENOG410ZWGS	290	260	235	87	186	15	67	22	2	14
Information Storage and Processing	[J] Translation, ribosomal structure and biogenesis	COG0257	755	785	819	725	807	660	614	560	460	674
Information Storage and Processing	[L] Replication, recombination and repair	COG1515	140	194	145	255	356	28	44	28	20	48
Metabolism	[C] Energy production and conversion	COG3052	199	346	254	241	353	98	77	122	114	67
Information Storage and Processing	[K] Transcription	ENOG410XZZF	103	230	173	176	201	1	1	0	0	0
Information Storage and Processing	[J] Translation, ribosomal structure and biogenesis	COG2868	199	411	364	347	394	250	137	124	123	220
Cellular Processes and Signaling	[T] Signal transduction mechanisms	COG4252	350	210	208	276	230	91	64	125	84	92
Information Storage and Processing	[L] Replication, recombination and repair	ENOG410XQN2	424	466	400	411	330	144	307	278	190	306
Cellular Processes and Signaling	[V] Defense mechanisms	ENOG4111F1C	167	231	160	87	75	0	11	3	13	9
Information Storage and Processing	[L] Replication, recombination and repair	COG2231	67	160	144	120	139	1	1	0	0	1
Metabolism	[Q] Secondary metabolites biosynthesis, transport and catabolism	COG3509	125	219	215	96	237	12	44	72	84	64
Metabolism	[C] Energy production and conversion	COG2141	105	201	177	177	159	41	37	52	29	53
Cellular Processes and Signaling	[M] Cell wall/membrane/envelope biogenesis	ENOG410XXQK	52	146	176	66	131	0	0	0	0	0
Metabolism	[E] Amino acid transport and metabolism	ENOG410ZY48	49	134	121	109	149	0	0	0	0	0
Cellular Processes and Signaling	[V] Defense mechanisms	ENOG411245M	155	211	210	121	117	59	45	18	89	52
Cellular Processes and Signaling	[V] Defense mechanisms	ENOG410XRBT	61	125	125	65	185	3	7	2	3	5
Metabolism	[F] Nucleotide transport and metabolism	ENOG4111S3S	232	155	115	114	132	62	31	23	68	33
Information Storage and Processing	[K] Transcription	ENOG4111NTM	24	111	141	123	130	0	0	0	0	0
Metabolism	[P] Inorganic ion transport and metabolism	ENOG4111GTX	219	142	181	207	240	109	124	87	75	65
Information Storage and Processing	[K] Transcription	ENOG411267F	189	134	176	127	104	80	65	29	37	55
Metabolism	[G] Carbohydrate transport and metabolism	ENOG4111GRQ	236	125	164	174	148	89	110	63	105	85
Cellular Processes and Signaling	[T] Signal transduction mechanisms	COG5635	86	82	127	124	112	56	11	6	86	4
Metabolism	[C] Energy production and conversion	ENOG410ZDY1	116	105	105	70	89	61	31	42	18	39
Cellular Processes and Signaling	[M] Cell wall/membrane/envelope biogenesis	ENOG410ZW90	82	77	75	110	47	18	29	21	25	22
Metabolism	[F] Nucleotide transport and metabolism	ENOG4110GF6	42	84	51	37	61	0	11	4	0	11
Information Storage and Processing	[L] Replication, recombination and repair	ENOG410Y90I	61	69	61	46	86	2	24	16	23	21
Cellular Processes and Signaling	[V] Defense mechanisms	ENOG410XSG7	67	85	63	41	93	31	19	32	3	30
Cellular Processes and Signaling	[M] Cell wall/membrane/envelope biogenesis	ENOG41126X2	70	52	61	44	46	18	4	3	6	21
Metabolism	[H] Coenzyme transport and metabolism	COG1767	42	90	70	46	77	28	16	28	12	15
Cellular Processes and Signaling	[V] Defense mechanisms	ENOG410Z5FE	38	88	66	39	76	7	16	23	23	21
Information Storage and Processing	[L] Replication, recombination and repair	ENOG4111XRF	46	53	46	58	21	3	0	2	8	1
Information Storage and Processing	[L] Replication, recombination and repair	ENOG410XS43	48	31	44	53	78	0	4	2	1	39
Information Storage and Processing	[L] Replication, recombination and repair	ENOG410Y7XM	45	41	40	68	27	6	2	1	6	2
Information Storage and Processing	[K] Transcription	ENOG4111W0B	53	37	43	75	24	11	4	9	9	7
Information Storage and Processing	[L] Replication, recombination and repair	ENOG410ZX1H	92	52	67	65	75	50	29	30	23	45
Metabolism	[G] Carbohydrate transport and metabolism	COG1543	52	44	35	26	38	0	15	0	0	7
Cellular Processes and Signaling	[T] Signal transduction mechanisms	COG2203	47	55	41	39	62	23	14	16	13	16
Information Storage and Processing	[K] Transcription	ENOG41126GH	86	74	94	87	53	39	56	31	54	51
Metabolism	[H] Coenzyme transport and metabolism	ENOG410XPIQ	58	29	39	44	29	4	13	6	7	5
Cellular Processes and Signaling	[V] Defense mechanisms	ENOG410YBMI	56	45	35	11	31	0	18	0	0	1
Information Storage and Processing	[L] Replication, recombination and repair	ENOG4111FWF	31	32	48	32	23	0	1	1	1	1
Cellular Processes and Signaling	[V] Defense mechanisms	ENOG410ZX9X	35	30	46	60	66	11	33	8	17	13
Information Storage and Processing	[L] Replication, recombination and repair	COG3285	16	48	21	24	47	1	0	0	0	0
Cellular Processes and Signaling	[T] Signal transduction mechanisms	ENOG4111NGF	50	49	35	49	29	17	10	12	7	17
Cellular Processes and Signaling	[V] Defense mechanisms	ENOG410ZX5G	30	16	33	41	39	1	5	2	7	4
Metabolism	[G] Carbohydrate transport and metabolism	ENOG410ZZ3F	52	33	21	44	29	10	7	3	21	5
Cellular Processes and Signaling	[U] Intracellular Trafficking, secretion, and vesicular transport	ENOG41124QY	19	19	29	30	30	0	15	4	2	1
Information Storage and Processing	[K] Transcription	ENOG410XQYM	31	41	34	27	28	11	8	5	17	16
Information Storage and Processing	[K] Transcription	ENOG4111K4T	36	47	37	25	24	4	22	11	7	23
Cellular Processes and Signaling	[V] Defense mechanisms	ENOG4111K53	22	17	10	36	16	0	0	0	0	0
Information Storage and Processing	[K] Transcription	ENOG4111TQH	28	11	24	28	21	4	3	3	11	5
Cellular Processes and Signaling	[M] Cell wall/membrane/envelope biogenesis	ENOG41123CS	13	21	25	11	22	2	2	1	1	3
Information Storage and Processing	[L] Replication, recombination and repair	ENOG41127CI	21	16	22	21	10	0	1	3	4	0
Cellular Processes and Signaling	[V] Defense mechanisms	ENOG410YJYQ	17	23	10	17	10	1	1	0	0	0
Cellular Processes and Signaling	[M] Cell wall/membrane/envelope biogenesis	ENOG4111HCR	23	10	18	13	14	1	2	7	4	1
Cellular Processes and Signaling	[U] Intracellular Trafficking, secretion, and vesicular transport	ENOG410Y2BH	27	13	15	20	10	4	3	2	3	6
Information Storage and Processing	[K] Transcription	ENOG410ZMEU	15	16	17	7	7	0	1	1	0	0
Information Storage and Processing	[L] Replication, recombination and repair	ENOG410ZR51	4	16	12	9	11	0	0	0	0	0
Cellular Processes and Signaling	[V] Defense mechanisms	ENOG410YR0U	7	12	11	9	6	0	1	0	0	0
Cellular Processes and Signaling	[M] Cell wall/membrane/envelope biogenesis	ENOG4111JKN	13	7	10	8	13	2	1	2	1	1
Information Storage and Processing	[K] Transcription	ENOG41110YX	14	9	17	13	9	6	2	2	3	3
Information Storage and Processing	[L] Replication, recombination and repair	ENOG4111K7Z	6	9	17	13	15	3	3	6	0	2
Metabolism	[E] Amino acid transport and metabolism	ENOG410ZT6E	12	8	14	6	9	1	1	1	0	1
Metabolism	[G] Carbohydrate transport and metabolism	ENOG410ZIM0	4	15	10	11	10	0	0	0	4	0
Cellular Processes and Signaling	[V] Defense mechanisms	ENOG410ZVQ5	5	8	13	5	8	0	0	0	0	0
Information Storage and Processing	[K] Transcription	ENOG410ZX61	10	13	16	13	12	2	4	3	5	10
Cellular Processes and Signaling	[O] Posttranslational modification, protein turnover, chaperones	ENOG4111PVE	9	10	4	7	6	0	0	0	0	0
Information Storage and Processing	[L] Replication, recombination and repair	COG1796	11	8	8	8	10	1	2	2	3	1
Information Storage and Processing	[L] Replication, recombination and repair	ENOG41100YU	9	13	10	8	8	1	3	5	2	4
Information Storage and Processing	[K] Transcription	ENOG410ZTCS	11	11	6	6	5	1	2	2	0	1
Information Storage and Processing	[K] Transcription	ENOG4111MAS	10	3	4	8	9	0	0	0	0	0
Cellular Processes and Signaling	[M] Cell wall/membrane/envelope biogenesis	ENOG41122UX	11	9	8	5	7	1	2	2	2	3
Cellular Processes and Signaling	[M] Cell wall/membrane/envelope biogenesis	ENOG41100EF	0	0	1	0	0	6	6	5	5	5
Cellular Processes and Signaling	[U] Intracellular Trafficking, secretion, and vesicular transport	ENOG410YB4H	0	0	0	0	0	6	5	5	5	4
Cellular Processes and Signaling	[O] Posttranslational modification, protein turnover, chaperones	ENOG410ZK5Y	1	0	0	0	0	6	4	3	5	6
Cellular Processes and Signaling	[U] Intracellular Trafficking, secretion, and vesicular transport	COG4959	1	1	1	0	0	4	6	8	9	4
Cellular Processes and Signaling	[T] Signal transduction mechanisms	ENOG410ZKKH	4	2	1	2	1	10	5	5	7	10
Information Storage and Processing	[K] Transcription	ENOG410ZIYR	0	0	0	0	0	5	5	4	3	7
Information Storage and Processing	[L] Replication, recombination and repair	ENOG410XP5C	1	2	3	0	1	9	4	5	5	5
Metabolism	[H] Coenzyme transport and metabolism	ENOG410ZWYC	0	0	0	0	0	6	5	6	4	4
Metabolism	[E] Amino acid transport and metabolism	ENOG410YVP9	1	3	2	0	3	9	7	5	4	10
Cellular Processes and Signaling	[U] Intracellular Trafficking, secretion, and vesicular transport	ENOG410ZXMK	0	0	0	0	0	7	7	6	5	5
Cellular Processes and Signaling	[T] Signal transduction mechanisms	ENOG410XUF3	7	4	3	1	1	13	7	10	8	9
Information Storage and Processing	[L] Replication, recombination and repair	ENOG410ZYR9	2	1	1	2	0	3	9	9	8	6
Cellular Processes and Signaling	[U] Intracellular Trafficking, secretion, and vesicular transport	ENOG410Y878	1	0	2	0	0	9	8	8	7	7
Information Storage and Processing	[K] Transcription	ENOG410XZQK	1	4	1	0	0	6	7	6	10	9
Metabolism	[G] Carbohydrate transport and metabolism	ENOG41117U2	2	6	4	4	3	7	12	8	15	11
Information Storage and Processing	[L] Replication, recombination and repair	ENOG4111JC9	2	1	0	0	0	9	9	9	10	9
Information Storage and Processing	[J] Translation, ribosomal structure and biogenesis	ENOG41123W2	1	1	1	0	0	11	9	9	8	10
Information Storage and Processing	[K] Transcription	ENOG4111K0T	0	0	1	0	0	8	8	10	6	6
Metabolism	[C] Energy production and conversion	ENOG41125QS	1	0	1	0	0	6	10	9	9	8
Metabolism	[Q] Secondary metabolites biosynthesis, transport and catabolism	COG4663	3	1	3	2	1	8	8	13	10	9
Cellular Processes and Signaling	[M] Cell wall/membrane/envelope biogenesis	ENOG411250D	1	0	0	0	0	9	8	8	8	10
Cellular Processes and Signaling	[U] Intracellular Trafficking, secretion, and vesicular transport	ENOG410YUCC	1	0	1	0	0	8	10	9	10	7
Cellular Processes and Signaling	[T] Signal transduction mechanisms	COG4251	4	4	4	3	2	11	11	13	15	8
Cellular Processes and Signaling	[O] Posttranslational modification, protein turnover, chaperones	COG3914	13	15	12	8	5	25	17	17	25	17
Information Storage and Processing	[L] Replication, recombination and repair	ENOG410Y81N	5	10	2	1	0	11	16	9	13	17
Information Storage and Processing	[K] Transcription	ENOG410ZQ3C	8	2	6	4	7	16	21	10	12	12
Metabolism	[C] Energy production and conversion	ENOG410XXW1	0	0	1	0	0	9	9	9	8	8
Metabolism	[C] Energy production and conversion	ENOG4111WTC	1	0	0	2	0	11	9	10	11	9
Metabolism	[G] Carbohydrate transport and metabolism	ENOG410ZWSR	2	2	1	1	1	10	12	10	8	9
Cellular Processes and Signaling	[T] Signal transduction mechanisms	ENOG410XS8A	1	1	1	8	1	5	12	10	14	18
Information Storage and Processing	[L] Replication, recombination and repair	ENOG410XS2G	1	1	2	0	0	10	13	12	9	9
Metabolism	[C] Energy production and conversion	ENOG4111NS8	1	0	1	0	0	9	11	11	9	10
Cellular Processes and Signaling	[M] Cell wall/membrane/envelope biogenesis	ENOG410YB08	5	3	5	3	10	15	18	10	12	24
Metabolism	[E] Amino acid transport and metabolism	ENOG4111IA3	6	10	5	5	9	22	21	21	17	10
Cellular Processes and Signaling	[M] Cell wall/membrane/envelope biogenesis	ENOG4111WQT	1	1	3	0	0	17	13	13	11	12
Cellular Processes and Signaling	[T] Signal transduction mechanisms	ENOG411005W	1	1	0	2	0	10	13	17	14	13
Cellular Processes and Signaling	[M] Cell wall/membrane/envelope biogenesis	COG3524	1	0	1	0	1	16	15	14	10	12
Cellular Processes and Signaling	[V] Defense mechanisms	ENOG4111IDS	1	1	1	1	1	9	18	6	16	16
Metabolism	[Q] Secondary metabolites biosynthesis, transport and catabolism	COG4665	2	1	2	1	1	13	14	8	16	15
Cellular Processes and Signaling	[T] Signal transduction mechanisms	ENOG4111IQY	0	0	0	0	0	13	14	14	12	14
Cellular Processes and Signaling	[N] Cell motility	ENOG41123AP	1	0	0	0	0	13	16	16	10	9
Information Storage and Processing	[J] Translation, ribosomal structure and biogenesis	ENOG410ZYW7	1	1	2	0	0	13	15	14	13	15
Information Storage and Processing	[L] Replication, recombination and repair	ENOG410XRB0	1	1	1	1	0	13	13	14	14	16
Information Storage and Processing	[J] Translation, ribosomal structure and biogenesis	ENOG410ZXVA	1	1	1	0	1	16	13	12	13	14
Metabolism	[G] Carbohydrate transport and metabolism	ENOG41100BF	2	1	1	0	0	14	14	19	10	13
Metabolism	[H] Coenzyme transport and metabolism	ENOG41123Q9	0	0	0	0	0	7	14	14	12	19
Cellular Processes and Signaling	[T] Signal transduction mechanisms	ENOG411021V	2	2	1	3	2	16	20	16	13	17
Metabolism	[C] Energy production and conversion	ENOG4111MUR	1	0	0	0	1	16	16	16	9	11
Metabolism	[G] Carbohydrate transport and metabolism	ENOG41100KC	5	4	4	1	2	12	12	21	20	18
Cellular Processes and Signaling	[M] Cell wall/membrane/envelope biogenesis	ENOG4112821	1	0	1	0	1	20	18	13	14	13
Cellular Processes and Signaling	[M] Cell wall/membrane/envelope biogenesis	ENOG410ZWU0	5	6	7	6	5	23	18	16	24	26
Information Storage and Processing	[K] Transcription	ENOG410Y9V9	0	0	0	0	0	4	21	14	19	17
Metabolism	[E] Amino acid transport and metabolism	ENOG4111RN5	7	6	10	2	6	26	18	21	15	23
Cellular Processes and Signaling	[T] Signal transduction mechanisms	ENOG410ZUPK	2	0	1	0	0	19	20	15	17	16
Cellular Processes and Signaling	[O] Posttranslational modification, protein turnover, chaperones	ENOG4111V2I	2	1	2	0	0	19	19	14	16	15
Metabolism	[C] Energy production and conversion	ENOG410XRT9	1	0	3	1	1	20	20	17	14	15
Cellular Processes and Signaling	[M] Cell wall/membrane/envelope biogenesis	ENOG4112AWR	1	1	0	0	0	19	18	16	18	15
Cellular Processes and Signaling	[O] Posttranslational modification, protein turnover, chaperones	ENOG4111VBF	2	2	1	1	1	21	21	18	15	17
Information Storage and Processing	[K] Transcription	ENOG410ZSW0	0	0	0	0	0	6	26	20	17	17
Cellular Processes and Signaling	[T] Signal transduction mechanisms	ENOG410ZXX5	1	0	1	1	0	21	20	16	18	19
Cellular Processes and Signaling	[M] Cell wall/membrane/envelope biogenesis	ENOG4111SDA	1	0	0	0	0	17	21	20	13	17
Information Storage and Processing	[L] Replication, recombination and repair	ENOG410ZUF1	3	1	1	0	1	18	20	16	22	20
Cellular Processes and Signaling	[O] Posttranslational modification, protein turnover, chaperones	ENOG410ZHRT	2	1	1	0	1	20	19	17	23	22
Metabolism	[C] Energy production and conversion	ENOG4111JZD	2	0	1	0	0	22	20	21	19	19
Metabolism	[Q] Secondary metabolites biosynthesis, transport and catabolism	COG4664	9	6	4	4	5	25	27	26	26	23
Cellular Processes and Signaling	[N] Cell motility	ENOG410XUJ8	2	0	2	0	0	22	25	18	21	18
Cellular Processes and Signaling	[V] Defense mechanisms	ENOG410Y21Z	0	0	0	0	0	7	18	29	21	25
Information Storage and Processing	[K] Transcription	ENOG410Z4TX	3	1	4	0	1	24	24	14	23	23
Metabolism	[G] Carbohydrate transport and metabolism	ENOG411004P	2	2	3	0	4	13	20	32	28	20
Metabolism	[P] Inorganic ion transport and metabolism	ENOG4111UF3	3	1	0	2	0	33	31	16	14	18
Metabolism	[P] Inorganic ion transport and metabolism	ENOG410XQUM	10	5	6	7	6	12	39	27	26	35
Cellular Processes and Signaling	[N] Cell motility	ENOG4111JZS	2	1	3	0	0	31	26	21	16	21
Metabolism	[G] Carbohydrate transport and metabolism	ENOG4110K2H	4	7	2	1	3	18	34	19	29	24
Cellular Processes and Signaling	[M] Cell wall/membrane/envelope biogenesis	ENOG410ZBEU	15	11	6	3	6	32	21	38	29	34
Information Storage and Processing	[L] Replication, recombination and repair	ENOG4111RBH	2	1	4	0	1	26	28	22	27	23
Metabolism	[E] Amino acid transport and metabolism	ENOG410ZKRZ	35	16	17	10	12	38	41	47	50	28
Cellular Processes and Signaling	[U] Intracellular Trafficking, secretion, and vesicular transport	ENOG410ZC9H	3	0	3	0	0	24	31	21	22	26
Cellular Processes and Signaling	[M] Cell wall/membrane/envelope biogenesis	ENOG410ZX3U	1	0	3	0	1	26	30	27	24	24
Metabolism	[E] Amino acid transport and metabolism	ENOG410XX9W	4	2	10	1	2	31	34	24	30	27
Metabolism	[C] Energy production and conversion	COG1141	18	25	7	17	20	51	40	39	31	49
Metabolism	[C] Energy production and conversion	ENOG410XPQW	16	6	6	4	5	54	27	25	27	26
Metabolism	[G] Carbohydrate transport and metabolism	ENOG4111IHC	3	4	1	8	2	19	35	23	25	50
Cellular Processes and Signaling	[M] Cell wall/membrane/envelope biogenesis	ENOG410YCJY	2	1	1	0	1	32	29	31	21	25
Cellular Processes and Signaling	[M] Cell wall/membrane/envelope biogenesis	ENOG410Z0QB	8	7	5	6	2	19	36	29	54	27
Metabolism	[G] Carbohydrate transport and metabolism	ENOG410XRWU	7	5	3	4	9	47	39	16	37	27
Metabolism	[P] Inorganic ion transport and metabolism	ENOG41102DD	5	1	3	0	0	32	35	30	29	29
Cellular Processes and Signaling	[M] Cell wall/membrane/envelope biogenesis	ENOG410Z1BS	2	2	3	0	1	31	31	29	34	33
Information Storage and Processing	[L] Replication, recombination and repair	ENOG4110W1K	2	1	2	0	1	31	34	31	29	30
Metabolism	[C] Energy production and conversion	ENOG41122VN	6	9	10	3	7	46	40	31	37	33
Cellular Processes and Signaling	[M] Cell wall/membrane/envelope biogenesis	ENOG4111SD1	7	1	5	3	3	34	36	41	35	30
Metabolism	[Q] Secondary metabolites biosynthesis, transport and catabolism	ENOG4111RHQ	4	1	3	0	1	34	33	32	37	29
Cellular Processes and Signaling	[U] Intracellular Trafficking, secretion, and vesicular transport	ENOG4111HDD	2	1	4	0	0	31	35	33	34	30
Cellular Processes and Signaling	[O] Posttranslational modification, protein turnover, chaperones	ENOG4111I8Y	1	1	2	0	1	34	39	40	27	27
Cellular Processes and Signaling	[U] Intracellular Trafficking, secretion, and vesicular transport	ENOG410XVNV	30	19	16	6	15	44	46	70	25	58
Metabolism	[C] Energy production and conversion	ENOG4111U7A	3	2	1	2	0	39	40	32	31	33
Cellular Processes and Signaling	[T] Signal transduction mechanisms	ENOG410XUXE	20	11	6	5	6	45	44	58	31	42
Metabolism	[Q] Secondary metabolites biosynthesis, transport and catabolism	ENOG410YEEH	7	9	8	1	9	41	54	22	34	59
Cellular Processes and Signaling	[U] Intracellular Trafficking, secretion, and vesicular transport	ENOG410Y9RX	4	1	3	1	1	40	45	34	36	35
Metabolism	[E] Amino acid transport and metabolism	ENOG411253R	5	1	1	0	1	34	42	36	40	39
Cellular Processes and Signaling	[M] Cell wall/membrane/envelope biogenesis	ENOG41123FY	47	24	42	38	18	54	90	72	77	64
Metabolism	[C] Energy production and conversion	ENOG410ZW0H	3	1	3	1	1	43	44	42	36	36
Metabolism	[E] Amino acid transport and metabolism	ENOG410XSVU	23	19	12	14	12	26	60	74	51	61
Cellular Processes and Signaling	[O] Posttranslational modification, protein turnover, chaperones	ENOG4111TQM	4	0	1	2	1	42	46	38	38	40
Information Storage and Processing	[K] Transcription	ENOG4111G0I	0	2	0	3	0	13	60	46	35	51
Metabolism	[E] Amino acid transport and metabolism	COG1465	4	2	3	11	1	49	50	47	34	44
Information Storage and Processing	[K] Transcription	COG4957	4	3	3	2	1	45	50	38	48	47
Cellular Processes and Signaling	[M] Cell wall/membrane/envelope biogenesis	ENOG41124NJ	5	2	6	0	2	42	49	44	50	51
Cellular Processes and Signaling	[T] Signal transduction mechanisms	ENOG4111K83	5	2	1	1	1	50	54	38	44	45
Cellular Processes and Signaling	[U] Intracellular Trafficking, secretion, and vesicular transport	COG3504	8	4	6	1	2	38	57	45	64	34
Information Storage and Processing	[K] Transcription	ENOG410ZWP0	4	2	3	2	1	50	50	43	44	45
Cellular Processes and Signaling	[U] Intracellular Trafficking, secretion, and vesicular transport	COG5268	11	2	3	0	2	33	62	53	63	35
Information Storage and Processing	[K] Transcription	ENOG4111IWY	65	30	41	33	23	87	79	91	87	72
Metabolism	[E] Amino acid transport and metabolism	ENOG4111ZY0	6	3	5	1	2	45	55	48	51	48
Cellular Processes and Signaling	[T] Signal transduction mechanisms	ENOG4111H8S	4	2	2	1	1	56	55	53	45	52
Cellular Processes and Signaling	[U] Intracellular Trafficking, secretion, and vesicular transport	ENOG410YY8V	14	7	6	1	3	41	70	47	84	38
Information Storage and Processing	[L] Replication, recombination and repair	COG3893	52	75	30	33	30	99	103	98	81	87
Information Storage and Processing	[L] Replication, recombination and repair	ENOG410XSZ0	5	3	4	0	1	57	63	48	58	63
Metabolism	[P] Inorganic ion transport and metabolism	COG5266	7	1	5	0	2	64	65	53	54	56
Metabolism	[G] Carbohydrate transport and metabolism	ENOG4111JHI	4	2	4	0	2	65	63	55	54	55
Metabolism	[C] Energy production and conversion	ENOG410XW00	3	0	4	0	1	70	62	55	52	52
Metabolism	[G] Carbohydrate transport and metabolism	ENOG4111APV	0	1	0	0	0	24	97	53	42	62
Cellular Processes and Signaling	[M] Cell wall/membrane/envelope biogenesis	ENOG4111JGN	54	28	45	37	23	79	91	96	103	107
Metabolism	[P] Inorganic ion transport and metabolism	ENOG410ZJZX	6	4	3	1	1	64	71	57	62	58
Metabolism	[C] Energy production and conversion	ENOG4111JMA	85	70	68	45	54	141	130	144	75	125
Information Storage and Processing	[L] Replication, recombination and repair	COG1743	60	29	25	46	23	102	71	98	112	103
Metabolism	[G] Carbohydrate transport and metabolism	ENOG4111FYC	63	20	53	23	31	81	119	116	80	93
Metabolism	[P] Inorganic ion transport and metabolism	COG4662	18	12	13	24	6	84	78	85	61	70
Information Storage and Processing	[K] Transcription	ENOG410ZG3Y	84	57	58	58	37	130	111	111	125	127
Metabolism	[P] Inorganic ion transport and metabolism	ENOG410XUQ1	41	29	35	46	25	72	96	100	109	106
Cellular Processes and Signaling	[T] Signal transduction mechanisms	ENOG4111I1E	5	2	2	0	1	71	69	65	56	62
Metabolism	[G] Carbohydrate transport and metabolism	ENOG4111ISI	5	6	67	42	16	102	93	110	63	82
Information Storage and Processing	[J] Translation, ribosomal structure and biogenesis	COG2519	6	4	6	1	2	70	76	70	67	64
Cellular Processes and Signaling	[O] Posttranslational modification, protein turnover, chaperones	ENOG4111UEA	5	1	3	0	1	111	72	63	57	50
Cellular Processes and Signaling	[V] Defense mechanisms	ENOG4111GDG	20	32	24	12	42	149	87	118	88	50
Information Storage and Processing	[K] Transcription	ENOG4111H96	9	2	6	1	2	73	83	56	85	82
Cellular Processes and Signaling	[U] Intracellular Trafficking, secretion, and vesicular transport	COG4792	7	2	8	1	3	82	87	73	69	72
Cellular Processes and Signaling	[N] Cell motility	COG1815	472	386	409	426	420	546	499	458	463	521
Cellular Processes and Signaling	[T] Signal transduction mechanisms	ENOG410ZRTR	4	1	3	0	1	80	85	88	60	70
Information Storage and Processing	[K] Transcription	COG3284	45	53	22	14	20	100	111	138	87	94
Information Storage and Processing	[K] Transcription	COG0864	63	79	42	18	59	185	129	105	107	108
Cellular Processes and Signaling	[M] Cell wall/membrane/envelope biogenesis	COG3562	6	3	3	1	2	79	85	82	72	79
Information Storage and Processing	[K] Transcription	ENOG4112344	8	3	8	4	3	86	83	68	84	87
Information Storage and Processing	[K] Transcription	ENOG410XP2B	49	52	30	27	21	150	92	77	144	107
Metabolism	[G] Carbohydrate transport and metabolism	ENOG410XPXA	34	21	115	88	30	132	134	150	116	159
Metabolism	[E] Amino acid transport and metabolism	ENOG410ZHS8	92	53	48	33	29	164	134	134	107	128
Metabolism	[H] Coenzyme transport and metabolism	COG1058	83	67	46	78	50	75	178	170	168	148
Cellular Processes and Signaling	[U] Intracellular Trafficking, secretion, and vesicular transport	COG2948	18	10	11	1	2	69	121	94	124	64
Information Storage and Processing	[K] Transcription	ENOG4111YSR	146	84	52	46	75	208	179	195	109	143
Metabolism	[P] Inorganic ion transport and metabolism	COG2998	28	21	16	33	15	140	103	132	77	96
Information Storage and Processing	[K] Transcription	ENOG411223V	0	0	0	0	0	35	123	106	72	104
Metabolism	[H] Coenzyme transport and metabolism	ENOG4111K9H	34	7	8	8	11	86	119	120	80	108
Metabolism	[G] Carbohydrate transport and metabolism	ENOG410XS1A	226	141	143	115	129	271	250	240	298	176
Information Storage and Processing	[L] Replication, recombination and repair	ENOG410XRKW	17	21	21	7	15	41	153	98	153	131
Information Storage and Processing	[K] Transcription	ENOG410XRKV	58	84	15	8	6	131	161	98	150	144
Information Storage and Processing	[K] Transcription	ENOG4111SNX	185	151	147	142	142	278	277	166	290	269
Information Storage and Processing	[K] Transcription	ENOG410ZD0K	35	26	17	4	9	60	117	121	200	113
Cellular Processes and Signaling	[M] Cell wall/membrane/envelope biogenesis	ENOG4111H5P	9	5	6	1	2	110	122	115	103	111
Metabolism	[G] Carbohydrate transport and metabolism	ENOG4111RRR	27	22	22	10	15	77	170	146	115	134
Information Storage and Processing	[L] Replication, recombination and repair	ENOG410ZVWQ	17	7	6	4	3	104	99	145	165	77
Metabolism	[E] Amino acid transport and metabolism	COG3616	105	50	66	35	28	183	155	187	140	188
Cellular Processes and Signaling	[U] Intracellular Trafficking, secretion, and vesicular transport	ENOG410XUF0	87	92	106	47	58	131	193	208	252	179
Metabolism	[H] Coenzyme transport and metabolism	ENOG41109YT	83	42	40	28	49	191	133	219	178	94
Metabolism	[G] Carbohydrate transport and metabolism	ENOG41104RH	28	9	27	60	6	108	176	132	165	134
Cellular Processes and Signaling	[M] Cell wall/membrane/envelope biogenesis	ENOG410ZWDI	219	135	120	157	132	222	255	253	353	298
Information Storage and Processing	[L] Replication, recombination and repair	ENOG41123DA	222	142	142	110	160	311	310	282	203	286
Metabolism	[C] Energy production and conversion	ENOG410XR4K	11	8	10	1	2	133	145	125	122	135
Metabolism	[G] Carbohydrate transport and metabolism	ENOG410YDJW	67	61	102	75	30	145	199	275	190	155
Information Storage and Processing	[K] Transcription	ENOG41129SD	181	90	90	75	103	201	336	191	229	225
Information Storage and Processing	[K] Transcription	ENOG4111NP7	0	0	0	0	0	53	158	177	83	169
Metabolism	[C] Energy production and conversion	ENOG4111U31	172	147	123	92	93	305	244	266	148	304
Cellular Processes and Signaling	[U] Intracellular Trafficking, secretion, and vesicular transport	COG3701	45	14	34	4	9	114	188	85	249	117
Cellular Processes and Signaling	[M] Cell wall/membrane/envelope biogenesis	COG3967	1	1	1	0	0	48	220	122	109	161
Metabolism	[G] Carbohydrate transport and metabolism	ENOG411059A	85	70	51	38	32	186	207	212	176	153
Cellular Processes and Signaling	[M] Cell wall/membrane/envelope biogenesis	COG3563	13	5	16	4	3	126	156	134	151	143
Cellular Processes and Signaling	[O] Posttranslational modification, protein turnover, chaperones	COG1764	14	18	3	10	1	64	211	156	124	184
Metabolism	[C] Energy production and conversion	COG1150	138	118	100	67	78	320	289	207	145	233
Metabolism	[I] Lipid transport and metabolism	COG3243	20	7	15	4	4	152	167	117	160	159
Metabolism	[G] Carbohydrate transport and metabolism	COG3622	119	88	43	48	39	149	266	186	228	212
Metabolism	[I] Lipid transport and metabolism	COG1788	184	111	114	72	60	227	193	243	261	330
Cellular Processes and Signaling	[M] Cell wall/membrane/envelope biogenesis	ENOG410XTCA	3	3	1	20	21	53	230	173	142	173
Cellular Processes and Signaling	[V] Defense mechanisms	COG2348	227	342	186	192	225	304	450	359	373	439
Information Storage and Processing	[K] Transcription	ENOG410XSBF	246	110	134	118	126	384	299	212	273	330
Metabolism	[G] Carbohydrate transport and metabolism	ENOG410ZVIE	80	43	52	86	57	172	291	210	195	219
Cellular Processes and Signaling	[N] Cell motility	ENOG410XWKA	324	220	260	164	159	415	365	395	266	459
Metabolism	[G] Carbohydrate transport and metabolism	ENOG4110XMY	211	121	97	127	69	354	286	323	190	248
Metabolism	[E] Amino acid transport and metabolism	COG3192	208	185	123	165	102	319	406	266	318	256
Metabolism	[I] Lipid transport and metabolism	COG2057	207	111	110	71	72	237	191	251	265	411
Information Storage and Processing	[L] Replication, recombination and repair	COG1039	19	128	40	77	58	200	281	166	210	276
Metabolism	[E] Amino acid transport and metabolism	ENOG4111GBW	80	113	107	40	41	221	247	345	108	289
Cellular Processes and Signaling	[M] Cell wall/membrane/envelope biogenesis	ENOG41129AF	85	23	56	24	17	177	183	185	163	347
Metabolism	[H] Coenzyme transport and metabolism	COG1424	29	50	32	17	18	117	202	229	177	283
Metabolism	[C] Energy production and conversion	COG1436	227	166	164	139	121	389	319	380	205	389
Metabolism	[G] Carbohydrate transport and metabolism	ENOG410Z6VM	76	63	44	41	31	126	343	200	252	197
Cellular Processes and Signaling	[U] Intracellular Trafficking, secretion, and vesicular transport	COG2165	50	58	4	0	1	96	229	279	154	232
Cellular Processes and Signaling	[M] Cell wall/membrane/envelope biogenesis	ENOG410ZWTG	16	14	57	6	6	79	305	223	148	218
Metabolism	[H] Coenzyme transport and metabolism	COG2087	358	306	290	299	163	401	408	469	548	475
Cellular Processes and Signaling	[T] Signal transduction mechanisms	ENOG4111TI2	260	191	184	398	181	454	462	384	445	361
Metabolism	[C] Energy production and conversion	ENOG4111UI4	161	109	105	115	116	272	378	345	245	259
Metabolism	[G] Carbohydrate transport and metabolism	COG2140	104	150	100	132	55	310	374	225	258	286
Cellular Processes and Signaling	[O] Posttranslational modification, protein turnover, chaperones	COG1030	78	87	88	14	42	136	285	266	287	257
Cellular Processes and Signaling	[T] Signal transduction mechanisms	COG1366	584	507	564	445	397	737	701	685	555	743
Metabolism	[C] Energy production and conversion	COG1908	151	146	114	84	74	451	304	259	204	282
Information Storage and Processing	[K] Transcription	COG4109	5	2	4	17	3	91	313	178	144	237
Information Storage and Processing	[L] Replication, recombination and repair	ENOG411218M	158	140	166	96	76	305	279	446	187	368
Metabolism	[E] Amino acid transport and metabolism	COG3191	244	237	168	105	113	426	284	353	372	383
Metabolism	[H] Coenzyme transport and metabolism	ENOG410YGBQ	414	267	179	216	188	439	422	528	318	511
Metabolism	[G] Carbohydrate transport and metabolism	COG3892	15	5	10	2	3	205	227	189	188	209
Metabolism	[E] Amino acid transport and metabolism	COG3048	297	178	226	193	360	511	463	492	313	469
Cellular Processes and Signaling	[U] Intracellular Trafficking, secretion, and vesicular transport	COG4940	9	7	3	9	3	142	221	283	152	232
Cellular Processes and Signaling	[T] Signal transduction mechanisms	COG3103	406	295	303	226	443	440	519	511	661	563
Metabolism	[G] Carbohydrate transport and metabolism	ENOG410ZWMW	60	50	51	24	20	121	370	204	312	218
Metabolism	[G] Carbohydrate transport and metabolism	ENOG410XSDP	132	180	102	83	67	282	393	283	252	390
Metabolism	[G] Carbohydrate transport and metabolism	ENOG4111JAX	20	8	13	5	8	227	258	182	217	212
Cellular Processes and Signaling	[M] Cell wall/membrane/envelope biogenesis	ENOG41127EC	274	228	245	186	177	522	454	430	337	412
Information Storage and Processing	[L] Replication, recombination and repair	COG5527	62	90	61	33	36	241	284	276	263	294
Metabolism	[C] Energy production and conversion	COG3261	91	132	104	36	100	383	322	331	274	247
Metabolism	[P] Inorganic ion transport and metabolism	COG3303	74	74	33	9	28	379	260	220	279	194
Metabolism	[G] Carbohydrate transport and metabolism	COG1023	7	0	5	11	28	107	314	292	189	257
Metabolism	[P] Inorganic ion transport and metabolism	COG1275	259	163	190	135	165	325	529	476	342	399
Metabolism	[C] Energy production and conversion	COG3493	112	56	64	41	26	156	350	313	334	325
Metabolism	[G] Carbohydrate transport and metabolism	ENOG410ZWTQ	243	89	140	172	137	504	359	434	357	322
Metabolism	[G] Carbohydrate transport and metabolism	ENOG410XPHQ	527	318	269	271	229	539	653	561	690	407
Cellular Processes and Signaling	[M] Cell wall/membrane/envelope biogenesis	ENOG4111GU7	1	0	3	17	1	89	344	316	219	307
Cellular Processes and Signaling	[M] Cell wall/membrane/envelope biogenesis	ENOG4111H3C	375	220	291	213	240	564	606	541	468	421
Cellular Processes and Signaling	[N] Cell motility	COG1558	869	648	649	640	625	1026	991	916	832	947
Cellular Processes and Signaling	[M] Cell wall/membrane/envelope biogenesis	COG3559	0	0	0	0	0	121	300	372	181	318
Metabolism	[E] Amino acid transport and metabolism	COG1687	279	198	184	167	126	577	356	449	419	453
Metabolism	[C] Energy production and conversion	COG0636	901	926	847	704	811	1267	1017	1093	988	1130
Information Storage and Processing	[L] Replication, recombination and repair	COG0792	571	415	400	404	385	701	680	691	818	675
Metabolism	[P] Inorganic ion transport and metabolism	COG2358	425	162	176	154	454	523	466	628	638	521
Metabolism	[G] Carbohydrate transport and metabolism	COG1830	499	370	231	242	556	733	621	546	641	771
Metabolism	[E] Amino acid transport and metabolism	COG0145	430	369	413	251	233	813	635	718	457	494
Information Storage and Processing	[K] Transcription	ENOG4111NKX	291	171	190	87	96	539	463	655	257	379
Metabolism	[G] Carbohydrate transport and metabolism	ENOG410XPHE	31	34	33	12	11	161	400	396	246	403
Metabolism	[C] Energy production and conversion	ENOG410XQ4S	432	276	350	233	235	695	644	728	395	585
Metabolism	[Q] Secondary metabolites biosynthesis, transport and catabolism	COG2313	230	175	114	145	78	644	332	498	272	512
Information Storage and Processing	[L] Replication, recombination and repair	ENOG410ZVNC	519	456	280	299	312	869	684	694	637	542
Information Storage and Processing	[L] Replication, recombination and repair	ENOG410ZJY8	503	343	431	432	229	540	782	690	769	747
Metabolism	[G] Carbohydrate transport and metabolism	ENOG410ZVSP	154	71	125	60	68	237	525	539	443	333
Metabolism	[G] Carbohydrate transport and metabolism	ENOG410XT9M	0	0	0	0	0	171	384	495	208	411
Information Storage and Processing	[K] Transcription	ENOG4111QIE	532	291	438	238	277	732	737	748	633	613
Information Storage and Processing	[K] Transcription	ENOG4111AZ4	524	430	387	522	361	786	919	721	681	887
Metabolism	[G] Carbohydrate transport and metabolism	COG3325	257	214	207	132	115	386	588	737	381	606
Metabolism	[F] Nucleotide transport and metabolism	ENOG410XPRD	501	322	445	271	382	597	1016	627	768	688
Metabolism	[E] Amino acid transport and metabolism	COG0665	513	460	290	314	738	881	921	919	606	776
Metabolism	[I] Lipid transport and metabolism	COG0511	1122	962	894	960	891	1303	1234	1266	1470	1353
Metabolism	[H] Coenzyme transport and metabolism	COG0181	649	467	428	583	633	1123	836	951	747	913
Metabolism	[E] Amino acid transport and metabolism	COG0512	865	663	480	911	908	960	1226	1021	1322	1119
Metabolism	[Q] Secondary metabolites biosynthesis, transport and catabolism	COG0179	610	444	328	231	348	528	714	810	1029	726
Metabolism	[I] Lipid transport and metabolism	COG4670	550	517	336	326	182	732	867	969	580	686
Metabolism	[G] Carbohydrate transport and metabolism	COG4632	171	158	99	97	140	293	616	492	601	605
Metabolism	[H] Coenzyme transport and metabolism	COG0684	248	164	206	189	331	574	632	827	534	516
Metabolism	[E] Amino acid transport and metabolism	COG4747	601	336	397	231	276	926	753	749	704	672
Metabolism	[H] Coenzyme transport and metabolism	COG1587	702	440	427	531	646	1167	842	999	679	1022
Information Storage and Processing	[J] Translation, ribosomal structure and biogenesis	COG0197	2639	2587	2298	2355	2243	2685	2869	2757	2868	2976
Cellular Processes and Signaling	[M] Cell wall/membrane/envelope biogenesis	COG2327	519	355	382	301	281	752	772	1091	565	780
Cellular Processes and Signaling	[M] Cell wall/membrane/envelope biogenesis	ENOG410XQ8P	290	222	184	84	96	357	713	478	875	582
Metabolism	[E] Amino acid transport and metabolism	COG3404	360	268	240	176	127	815	539	765	522	660
Metabolism	[G] Carbohydrate transport and metabolism	ENOG410Y3MI	241	475	220	344	71	497	842	723	724	692
Cellular Processes and Signaling	[O] Posttranslational modification, protein turnover, chaperones	COG3634	187	153	75	98	463	516	674	545	811	602
Cellular Processes and Signaling	[N] Cell motility	COG1338	1546	1055	1200	1228	984	1714	1711	1498	1520	1774
Metabolism	[G] Carbohydrate transport and metabolism	COG3623	455	387	443	427	362	998	875	867	720	826
Metabolism	[F] Nucleotide transport and metabolism	COG0283	2249	2394	2194	2118	2089	2570	2533	2811	2737	2625
Metabolism	[P] Inorganic ion transport and metabolism	ENOG4111RP5	177	103	164	130	89	428	686	585	758	492
Metabolism	[C] Energy production and conversion	COG4659	785	489	479	376	536	1032	961	1021	1086	889
Metabolism	[I] Lipid transport and metabolism	COG2084	815	530	522	416	327	921	1073	1120	844	985
Cellular Processes and Signaling	[D] Cell cycle control, cell division, chromosome partitioning	COG0424	1078	880	724	505	864	1156	1300	1270	1448	1233
Cellular Processes and Signaling	[T] Signal transduction mechanisms	ENOG410XR2K	377	268	410	210	250	733	862	778	543	1045
Information Storage and Processing	[J] Translation, ribosomal structure and biogenesis	COG0092	4380	4456	4236	3898	4180	4456	4707	4798	4743	4914
Metabolism	[E] Amino acid transport and metabolism	COG0757	699	638	510	378	478	791	973	1043	1315	1097
Cellular Processes and Signaling	[T] Signal transduction mechanisms	COG2172	1306	1001	1042	1067	738	1749	1417	1799	1162	1548
Metabolism	[H] Coenzyme transport and metabolism	COG0340	722	634	539	363	371	777	1096	1027	1325	955
Cellular Processes and Signaling	[M] Cell wall/membrane/envelope biogenesis	COG0794	1002	818	607	885	796	1252	1225	1390	1638	1312
Metabolism	[G] Carbohydrate transport and metabolism	ENOG410XQYG	799	619	675	694	291	877	1466	1128	1141	1176
Cellular Processes and Signaling	[O] Posttranslational modification, protein turnover, chaperones	COG0755	285	210	152	93	92	964	590	660	1015	424
Cellular Processes and Signaling	[N] Cell motility	COG1291	1637	1105	1241	1382	1173	2128	1820	2045	1513	1898
Metabolism	[P] Inorganic ion transport and metabolism	COG1528	880	809	640	555	540	865	1310	1266	1546	1311
Metabolism	[F] Nucleotide transport and metabolism	COG0299	2196	2236	1993	1911	1827	2792	2565	2843	2403	2541
Cellular Processes and Signaling	[M] Cell wall/membrane/envelope biogenesis	ENOG410XRQ3	976	492	779	710	553	1081	1456	1184	1409	1404
Metabolism	[E] Amino acid transport and metabolism	COG1027	935	715	772	445	1024	1454	1381	1216	1685	1186
Metabolism	[C] Energy production and conversion	COG0723	1117	1098	887	623	642	1690	1571	1645	1188	1406
Metabolism	[C] Energy production and conversion	COG4657	1839	1548	1374	1349	1205	2062	2081	2127	2099	2104
Cellular Processes and Signaling	[U] Intracellular Trafficking, secretion, and vesicular transport	COG0805	533	513	434	237	630	621	1080	1203	1572	1049
Cellular Processes and Signaling	[D] Cell cycle control, cell division, chromosome partitioning	COG2177	2677	2086	2383	2191	2076	3119	2844	2751	2933	2957
Metabolism	[E] Amino acid transport and metabolism	COG0403	640	644	485	209	347	646	1059	1365	1237	1210
Cellular Processes and Signaling	[N] Cell motility	COG1360	1404	1178	1112	837	1082	1377	1681	1766	2137	1931
Metabolism	[G] Carbohydrate transport and metabolism	COG3979	128	115	193	154	121	973	733	892	720	674
Metabolism	[G] Carbohydrate transport and metabolism	COG1803	2041	1592	1545	1413	1120	2000	2379	2297	2056	2269
Cellular Processes and Signaling	[M] Cell wall/membrane/envelope biogenesis	ENOG410XP57	161	88	105	73	86	401	962	522	1207	716
Information Storage and Processing	[J] Translation, ribosomal structure and biogenesis	COG0251	1912	1617	1502	1428	1654	2297	2225	2494	2127	2271
Metabolism	[E] Amino acid transport and metabolism	COG0140	1724	1247	1301	1237	1212	2097	2002	1766	2103	2079
Cellular Processes and Signaling	[M] Cell wall/membrane/envelope biogenesis	COG3773	1562	1069	994	785	757	1890	1641	1950	1418	1643
Information Storage and Processing	[K] Transcription	COG1508	778	633	453	318	888	952	1293	1156	1797	1278
Information Storage and Processing	[J] Translation, ribosomal structure and biogenesis	COG0087	4042	3864	3518	3416	3511	4326	4432	4323	4232	4451
Cellular Processes and Signaling	[M] Cell wall/membrane/envelope biogenesis	COG3023	520	424	291	317	717	812	1061	1216	1690	915
Metabolism	[H] Coenzyme transport and metabolism	COG2038	1272	968	974	1213	463	1799	1344	2033	1616	1531
Metabolism	[I] Lipid transport and metabolism	COG1024	1747	1409	1141	1328	1214	2179	2102	2446	1729	1829
Metabolism	[H] Coenzyme transport and metabolism	COG0113	1173	687	786	1426	871	1868	1723	1686	1398	1714
Metabolism	[C] Energy production and conversion	COG1394	1281	944	926	762	649	1806	1606	1595	1306	1722
Metabolism	[G] Carbohydrate transport and metabolism	COG3037	719	757	677	1034	938	1865	1542	1509	1101	1583
Information Storage and Processing	[L] Replication, recombination and repair	ENOG410XUYN	592	333	290	318	289	604	1341	1247	869	1237
Information Storage and Processing	[L] Replication, recombination and repair	COG0817	612	547	436	192	390	661	1115	1319	1333	1243
Metabolism	[Q] Secondary metabolites biosynthesis, transport and catabolism	COG2368	564	326	342	292	212	1094	827	1172	1094	1084
Information Storage and Processing	[J] Translation, ribosomal structure and biogenesis	COG0090	4982	5002	4500	4198	4670	5090	5465	5378	5394	5575
Metabolism	[G] Carbohydrate transport and metabolism	COG1069	377	202	237	299	797	948	1199	1082	1163	1092
Metabolism	[H] Coenzyme transport and metabolism	COG1179	1994	1648	1448	1779	1362	2455	2261	2548	2313	2247
Cellular Processes and Signaling	[T] Signal transduction mechanisms	COG3434	1401	917	1088	649	771	1582	2031	1766	1209	1839
Metabolism	[E] Amino acid transport and metabolism	COG0040	2055	1601	1461	2004	1293	2378	2296	2468	2451	2424
Information Storage and Processing	[L] Replication, recombination and repair	COG5519	1098	699	564	567	473	1017	1590	1489	1566	1360
Metabolism	[E] Amino acid transport and metabolism	COG0106	2151	1692	1600	1782	1304	2557	2266	2689	2325	2339
Metabolism	[G] Carbohydrate transport and metabolism	ENOG410ZVPY	177	85	149	517	61	584	1286	776	1169	837
Metabolism	[E] Amino acid transport and metabolism	COG0703	2359	1874	1803	2483	1806	3069	2626	3172	2532	2639
Metabolism	[C] Energy production and conversion	ENOG410XPB7	730	478	506	710	407	1455	1176	1317	1536	1075
Cellular Processes and Signaling	[N] Cell motility	COG1536	2433	1936	1831	2041	1699	3031	2860	2736	2275	2773
Metabolism	[F] Nucleotide transport and metabolism	COG0041	1846	1783	1599	1705	1465	2475	2220	2940	2191	2319
Cellular Processes and Signaling	[V] Defense mechanisms	COG2720	2034	1498	1433	1813	1209	2808	2304	2227	2041	2361
Cellular Processes and Signaling	[M] Cell wall/membrane/envelope biogenesis	COG2877	851	752	572	305	538	792	1278	1467	1922	1374
Metabolism	[I] Lipid transport and metabolism	COG0245	1563	1457	1183	1453	1095	2129	1970	2429	2055	2084
Metabolism	[I] Lipid transport and metabolism	COG2267	2418	1806	1834	1558	1733	3009	2653	2768	2227	2633
Metabolism	[P] Inorganic ion transport and metabolism	ENOG410XRC7	1363	1022	1031	778	528	1408	1759	2077	1991	1458
Metabolism	[H] Coenzyme transport and metabolism	COG0414	1315	1083	776	862	911	1176	1779	2009	2195	1772
Metabolism	[G] Carbohydrate transport and metabolism	ENOG410Y5HS	821	557	720	314	402	977	1889	1257	1477	1267
Metabolism	[P] Inorganic ion transport and metabolism	COG0530	1913	1579	1385	1873	1308	2263	2311	2788	2277	2478
Metabolism	[C] Energy production and conversion	ENOG410XT3D	219	208	190	261	98	1256	942	1267	734	832
Metabolism	[E] Amino acid transport and metabolism	COG0685	2810	2530	2181	2757	2051	3413	3205	3191	3396	3192
Metabolism	[C] Energy production and conversion	COG4660	2075	1735	1476	1584	1284	2325	2457	2664	2475	2389
Cellular Processes and Signaling	[M] Cell wall/membrane/envelope biogenesis	ENOG4111U22	1672	1102	993	955	856	2140	2101	2317	1481	1709
Metabolism	[G] Carbohydrate transport and metabolism	ENOG410XQUK	318	216	160	125	97	622	1432	953	768	1360
Metabolism	[F] Nucleotide transport and metabolism	COG0167	4819	4968	4369	4329	4492	5078	5305	5763	5804	5275
Information Storage and Processing	[K] Transcription	COG1521	2242	1846	1598	1772	1213	2976	2394	2382	2634	2559
Metabolism	[C] Energy production and conversion	COG4658	2558	1947	1701	2202	1563	2931	2705	3118	2889	2666
Cellular Processes and Signaling	[O] Posttranslational modification, protein turnover, chaperones	ENOG410XNXE	1855	1314	1256	1246	956	2719	2032	2334	1768	2137
Cellular Processes and Signaling	[U] Intracellular Trafficking, secretion, and vesicular transport	COG0681	4940	4882	5019	5103	4757	5884	5530	5497	6423	5736
Metabolism	[P] Inorganic ion transport and metabolism	COG0053	3593	3713	3513	3422	3426	4555	4226	4422	4268	4587
Metabolism	[E] Amino acid transport and metabolism	COG1305	1638	1094	1056	910	678	1844	2119	2137	1896	1784
Metabolism	[E] Amino acid transport and metabolism	COG0141	3270	2531	2262	2766	2130	3845	3395	3594	3391	3152
Cellular Processes and Signaling	[M] Cell wall/membrane/envelope biogenesis	ENOG41109XI	1483	1016	1035	803	698	2110	2040	2161	1534	1611
Metabolism	[F] Nucleotide transport and metabolism	COG0274	2910	2940	2594	3149	2637	3463	3707	3915	3797	3786
Information Storage and Processing	[L] Replication, recombination and repair	ENOG410XQAB	135	83	182	20	60	910	1168	803	1184	954
Cellular Processes and Signaling	[T] Signal transduction mechanisms	COG2208	1844	1261	1468	1128	1123	2842	1937	2156	1836	2633
Cellular Processes and Signaling	[U] Intracellular Trafficking, secretion, and vesicular transport	COG0541	5866	6362	5637	5306	5777	6439	6668	7219	6398	6884
Cellular Processes and Signaling	[O] Posttranslational modification, protein turnover, chaperones	COG0330	6468	5841	5793	5594	5737	7093	7302	6821	6486	6412
Metabolism	[H] Coenzyme transport and metabolism	COG0001	1387	891	994	1921	1047	2716	2097	2312	1688	2137
Metabolism	[E] Amino acid transport and metabolism	COG1363	1593	1373	1075	972	908	2476	2101	2266	1598	2275
Metabolism	[H] Coenzyme transport and metabolism	COG1995	1288	988	960	663	932	1377	1875	2167	2280	1995
Metabolism	[P] Inorganic ion transport and metabolism	COG1120	2117	1889	1617	1434	1874	2670	2632	3214	2555	2768
Metabolism	[P] Inorganic ion transport and metabolism	COG1785	744	574	488	379	863	1246	1718	1723	2083	1192
Metabolism	[E] Amino acid transport and metabolism	COG0169	1916	1808	1606	1260	1541	2672	2422	2264	2946	2825
Metabolism	[E] Amino acid transport and metabolism	COG2355	1232	1006	892	680	657	2105	1759	1750	2082	1785
Metabolism	[E] Amino acid transport and metabolism	COG0686	676	549	619	351	320	789	1720	1696	1851	1548
Metabolism	[E] Amino acid transport and metabolism	COG2957	914	846	745	405	428	1213	1636	1720	2234	1668
Metabolism	[E] Amino acid transport and metabolism	COG1045	2380	1731	1567	2006	1811	2989	2737	3179	2992	2788
Metabolism	[E] Amino acid transport and metabolism	COG0107	2320	1861	1552	2079	1364	3135	2528	3510	2513	2706
Metabolism	[I] Lipid transport and metabolism	COG3580	1220	993	705	563	555	2018	1657	2606	1148	1839
Metabolism	[C] Energy production and conversion	COG2878	1975	1471	1210	1692	1099	2684	2349	3004	2294	2377
Metabolism	[P] Inorganic ion transport and metabolism	COG2216	133	102	45	90	350	463	1832	1330	1512	908
Information Storage and Processing	[J] Translation, ribosomal structure and biogenesis	COG0182	1046	585	628	450	471	1999	1770	2120	1433	1213
Metabolism	[P] Inorganic ion transport and metabolism	COG3142	941	657	839	686	871	2159	1829	1906	1785	1688
Metabolism	[C] Energy production and conversion	COG0579	2154	1316	1394	1212	1718	3034	2611	3189	1817	2549
Cellular Processes and Signaling	[N] Cell motility	COG1157	3043	2103	2158	2382	2628	3889	3503	4042	2761	3549
Metabolism	[G] Carbohydrate transport and metabolism	COG0800	2080	1793	1556	1234	1722	2548	2420	3427	2532	2909
Cellular Processes and Signaling	[M] Cell wall/membrane/envelope biogenesis	ENOG410XPWD	1282	1061	1287	2208	830	2224	2179	2335	2761	2626
Metabolism	[E] Amino acid transport and metabolism	COG0133	2285	1693	1488	1918	1224	2548	2511	3002	3226	2790
Metabolism	[E] Amino acid transport and metabolism	COG1775	1998	1271	1261	927	922	3096	2406	2076	1951	2359
Metabolism	[P] Inorganic ion transport and metabolism	COG0428	1866	1680	1339	1306	1031	2961	2297	2952	1938	2597
Cellular Processes and Signaling	[O] Posttranslational modification, protein turnover, chaperones	COG1225	705	792	718	565	534	1204	1789	2185	1896	1771
Metabolism	[E] Amino acid transport and metabolism	COG2317	595	496	517	420	265	1258	1970	1520	1530	1551
Cellular Processes and Signaling	[M] Cell wall/membrane/envelope biogenesis	ENOG410ZKFF	403	297	332	170	171	1490	1307	1128	1906	1092
Cellular Processes and Signaling	[N] Cell motility	COG2805	1898	1639	1352	984	1395	2915	2724	2787	2020	2379
Information Storage and Processing	[L] Replication, recombination and repair	ENOG4111GUV	1363	1308	907	331	617	1378	2397	2082	2695	1643
Metabolism	[F] Nucleotide transport and metabolism	COG0138	6329	6668	5890	6029	5711	7250	7089	7138	7535	7363
Metabolism	[C] Energy production and conversion	COG1301	2952	3501	3303	3004	3014	4680	3615	4437	4228	4571
Information Storage and Processing	[J] Translation, ribosomal structure and biogenesis	COG0024	6256	6305	5823	5776	5829	6912	7107	7084	7812	7072
Metabolism	[E] Amino acid transport and metabolism	COG2008	1500	1170	1194	763	1046	2710	2341	2154	2451	2029
Information Storage and Processing	[L] Replication, recombination and repair	COG1194	1642	1262	1027	918	1209	2599	2367	2555	2391	2217
Cellular Processes and Signaling	[D] Cell cycle control, cell division, chromosome partitioning	COG2884	3121	2555	2379	1937	2043	3648	3578	3635	3488	3859
Metabolism	[F] Nucleotide transport and metabolism	COG0150	4744	5359	3958	4586	3825	5770	5264	6479	5375	5773
Metabolism	[I] Lipid transport and metabolism	COG0331	3093	2515	2256	1955	2571	3154	3813	4448	3697	3525
Metabolism	[P] Inorganic ion transport and metabolism	COG0659	2063	1606	1244	1079	2019	2452	2680	2790	3732	2685
Metabolism	[E] Amino acid transport and metabolism	COG0174	7070	7446	7281	6140	7565	8816	8830	8206	7613	8386
Metabolism	[E] Amino acid transport and metabolism	COG0498	6045	5310	5230	5652	4535	7630	6308	6440	6092	6686
Metabolism	[C] Energy production and conversion	COG0280	5908	6050	5844	5186	5387	6823	6977	7272	6893	6812
Metabolism	[E] Amino acid transport and metabolism	COG0165	6030	5945	5818	5957	5045	7079	6939	7086	7085	7052
Metabolism	[C] Energy production and conversion	COG1269	2828	1985	2022	1746	1332	3783	3277	2983	3097	3341
Metabolism	[C] Energy production and conversion	COG2086	2949	2183	2104	2123	1868	2776	3689	3703	3975	3658
Metabolism	[E] Amino acid transport and metabolism	COG0548	2751	1942	1841	2289	1620	3528	3256	3756	3345	3212
Metabolism	[E] Amino acid transport and metabolism	COG4992	3953	3188	2848	3794	2684	4259	4669	5130	4719	4348
Cellular Processes and Signaling	[V] Defense mechanisms	COG1968	3297	2723	2887	3185	2193	4161	4124	4300	4178	4190
Metabolism	[H] Coenzyme transport and metabolism	COG0499	1476	804	1015	1664	848	2449	2884	2804	2474	1865
Metabolism	[E] Amino acid transport and metabolism	COG0077	2723	2100	2056	1880	1301	3356	3308	3779	3218	3074
Metabolism	[F] Nucleotide transport and metabolism	COG0232	4445	3684	3433	2837	3023	5171	4645	4634	5042	4618
Metabolism	[I] Lipid transport and metabolism	COG2272	1452	1141	1061	1411	831	1493	2589	2626	3125	2765
Metabolism	[F] Nucleotide transport and metabolism	COG0005	2156	1932	1815	2649	1189	3367	3177	3433	3296	3186
Metabolism	[E] Amino acid transport and metabolism	COG0082	2826	2577	1978	2098	2206	3387	3553	4109	3862	3584
Metabolism	[E] Amino acid transport and metabolism	COG0128	3153	2854	2219	1892	2259	3613	3954	3927	3997	3701
Metabolism	[C] Energy production and conversion	COG0674	2668	2360	1768	2316	1393	3026	3272	4457	3514	3128
Metabolism	[E] Amino acid transport and metabolism	COG0520	3202	3231	3045	2657	3114	3845	4229	4741	4456	4893
Metabolism	[E] Amino acid transport and metabolism	COG0147	1744	1667	1094	1789	1813	2448	3414	2892	3414	2870
Metabolism	[C] Energy production and conversion	COG0348	2932	2424	2528	2739	1619	3370	3858	4353	3946	3986
Metabolism	[E] Amino acid transport and metabolism	COG0137	5728	5553	5188	5411	4631	6688	6581	7301	6396	6829
Cellular Processes and Signaling	[M] Cell wall/membrane/envelope biogenesis	COG1089	3368	2533	2596	2984	3006	3690	4382	4706	4924	4095
Information Storage and Processing	[J] Translation, ribosomal structure and biogenesis	COG0343	4810	4759	4258	4435	3871	5599	6037	5957	5773	6137
Metabolism	[I] Lipid transport and metabolism	COG0761	3401	2761	2717	2641	2312	3818	4157	4566	4464	4322
Information Storage and Processing	[L] Replication, recombination and repair	COG0587	16704	18048	17517	17201	16587	18379	18577	18951	18921	18748
Metabolism	[E] Amino acid transport and metabolism	COG0002	3569	2883	2546	3266	2192	3939	4545	4760	4548	4226
Metabolism	[G] Carbohydrate transport and metabolism	COG2942	2879	1779	1910	1880	1408	2638	3687	3891	4079	3189
Metabolism	[E] Amino acid transport and metabolism	COG1748	1835	1704	1658	1045	897	1777	2889	3449	3703	2984
Information Storage and Processing	[L] Replication, recombination and repair	COG5421	2115	1010	1429	1831	1353	3019	3987	3158	2243	3015
Information Storage and Processing	[K] Transcription	COG3829	1250	783	725	561	443	2082	2110	2325	1903	3065
Metabolism	[F] Nucleotide transport and metabolism	COG2820	2111	1795	1507	1166	1320	2403	3313	3711	3304	2905
Metabolism	[F] Nucleotide transport and metabolism	COG0151	5117	5263	4619	5843	4331	6901	6324	7560	5807	6365
Metabolism	[E] Amino acid transport and metabolism	COG4177	1293	895	810	770	601	2961	2284	2627	1958	2331
Metabolism	[P] Inorganic ion transport and metabolism	COG0609	2718	2412	2356	2301	2910	4194	3817	4656	3531	4298
Metabolism	[P] Inorganic ion transport and metabolism	COG2059	2533	1837	1917	1882	1464	3273	3274	3368	4091	3469
Metabolism	[E] Amino acid transport and metabolism	COG0683	1325	866	770	568	554	2908	2351	2440	2061	2221
Metabolism	[C] Energy production and conversion	COG3426	2021	1178	1350	918	897	2181	3066	3062	3202	2766
Information Storage and Processing	[K] Transcription	COG1158	4346	3452	3581	3848	3274	5230	5255	5177	5532	5220
Metabolism	[I] Lipid transport and metabolism	COG0332	3653	3244	3042	3236	2647	3807	4739	4574	5710	4909
Cellular Processes and Signaling	[M] Cell wall/membrane/envelope biogenesis	COG0836	3749	2768	2851	2660	2370	3528	4825	4276	5529	4225
Metabolism	[E] Amino acid transport and metabolism	COG0329	6975	6551	6682	5752	6860	8577	7747	8222	7852	8478
Metabolism	[E] Amino acid transport and metabolism	COG0410	1250	743	797	643	593	2985	2370	2618	1871	2378
Metabolism	[P] Inorganic ion transport and metabolism	COG2239	3501	2646	2925	2274	2906	4693	4147	4414	4703	4496
Metabolism	[E] Amino acid transport and metabolism	COG0559	1294	806	730	686	605	3071	2311	2699	1977	2300
Cellular Processes and Signaling	[T] Signal transduction mechanisms	COG2205	1203	733	823	634	1340	1539	3750	2319	3233	2254
Metabolism	[G] Carbohydrate transport and metabolism	COG0021	1622	1570	1003	817	1447	1718	3012	3271	3870	2968
Cellular Processes and Signaling	[D] Cell cycle control, cell division, chromosome partitioning	COG2385	2182	1679	1662	1225	1103	2890	3024	3642	3378	3365
Metabolism	[G] Carbohydrate transport and metabolism	COG3959	4764	3482	3408	3565	2575	5843	5224	5472	4180	5525
Information Storage and Processing	[J] Translation, ribosomal structure and biogenesis	COG0820	3221	2851	2520	2743	2256	4328	4489	4621	4278	4395
Metabolism	[I] Lipid transport and metabolism	COG0743	3114	2704	2159	2467	2112	4151	4310	4323	4357	3993
Metabolism	[E] Amino acid transport and metabolism	COG1003	1348	1151	875	506	1491	1867	2658	3144	3663	2644
Metabolism	[C] Energy production and conversion	COG0426	4709	3617	3354	3545	2553	5152	5067	5400	5419	5507
Metabolism	[C] Energy production and conversion	COG1156	2682	1897	1758	1400	1149	3983	3486	3733	2950	3681
Metabolism	[G] Carbohydrate transport and metabolism	COG0191	8029	7488	7171	7337	6708	9909	9319	9340	8252	8901
Metabolism	[E] Amino acid transport and metabolism	COG1760	2908	3497	3080	2546	3595	3882	4788	5706	4954	5312
Metabolism	[C] Energy production and conversion	COG1013	3311	3182	2087	2589	1639	3507	4097	5544	4789	3919
Metabolism	[G] Carbohydrate transport and metabolism	COG0698	2652	2131	1937	2153	1628	3646	4024	4899	3133	4061
Metabolism	[G] Carbohydrate transport and metabolism	COG4806	1797	1388	1087	674	561	2029	3271	3688	3252	2657
Cellular Processes and Signaling	[O] Posttranslational modification, protein turnover, chaperones	COG0606	3352	2819	2244	2043	2353	3900	4528	5261	4543	4020
Metabolism	[E] Amino acid transport and metabolism	COG1171	4251	3249	2858	3079	2879	4828	5255	5685	4849	5270
Metabolism	[E] Amino acid transport and metabolism	COG2986	920	893	884	240	443	932	2875	2962	3401	2789
Metabolism	[E] Amino acid transport and metabolism	COG0115	4894	4023	3587	4212	3740	5781	5860	6371	6080	6024
Metabolism	[E] Amino acid transport and metabolism	COG2876	1570	1478	1224	726	848	2662	2926	3707	3001	3274
Metabolism	[E] Amino acid transport and metabolism	COG2987	872	912	860	232	436	840	2785	3231	3293	2912
Metabolism	[G] Carbohydrate transport and metabolism	COG0235	5877	4666	4466	4081	3437	6479	6347	6966	6157	6399
Metabolism	[G] Carbohydrate transport and metabolism	COG3958	4171	2928	2735	3010	2324	5502	4892	5492	4020	5101
Metabolism	[G] Carbohydrate transport and metabolism	COG0726	6515	5060	4756	4784	3729	7049	7014	6648	6903	7253
Metabolism	[C] Energy production and conversion	COG2768	3401	2370	2410	1855	1651	4048	4353	4741	4229	4347
Metabolism	[H] Coenzyme transport and metabolism	COG0502	3838	2818	2379	2933	1904	3781	5078	4874	5817	4411
Metabolism	[E] Amino acid transport and metabolism	COG1362	5933	4919	4416	4794	3265	7519	6325	7213	5596	6773
Metabolism	[C] Energy production and conversion	COG0427	3012	3156	2025	2127	1525	3089	4295	5323	4925	4381
Metabolism	[C] Energy production and conversion	COG2025	4121	2990	2783	2687	2479	4213	5150	5451	5147	5430
Metabolism	[E] Amino acid transport and metabolism	COG1350	3923	3153	2807	2767	1976	4661	4891	5682	5257	4470
Metabolism	[C] Energy production and conversion	COG3808	1536	1441	1106	694	837	1736	3040	2923	4473	3793
Metabolism	[G] Carbohydrate transport and metabolism	COG0363	4646	4805	4982	3806	4848	5807	6719	6995	7828	6230
Metabolism	[C] Energy production and conversion	COG1951	4412	3416	3328	3237	2269	4213	5598	5657	6341	5368
Metabolism	[C] Energy production and conversion	COG1155	3051	2140	1964	1537	1315	4455	4093	4153	3604	4234
Information Storage and Processing	[J] Translation, ribosomal structure and biogenesis	COG0539	8504	8021	7952	7530	7650	9581	10053	10457	10097	10290
Metabolism	[E] Amino acid transport and metabolism	COG1168	5113	4596	4971	3925	4641	5511	6727	7059	7498	7443
Metabolism	[G] Carbohydrate transport and metabolism	COG3855	5733	4152	4161	4595	2970	4805	7310	6183	7576	6883
Cellular Processes and Signaling	[M] Cell wall/membrane/envelope biogenesis	COG0741	4182	3792	2393	2227	4049	6176	4560	5692	6313	5167
Cellular Processes and Signaling	[T] Signal transduction mechanisms	COG1966	2105	1583	1311	1050	1841	2571	4010	4616	4178	4074
Metabolism	[C] Energy production and conversion	COG1866	2848	2538	2156	1240	1989	3051	4557	4904	5125	4780
Metabolism	[I] Lipid transport and metabolism	COG0821	3567	2974	2483	3200	2226	4760	5062	6145	5523	4833
Information Storage and Processing	[J] Translation, ribosomal structure and biogenesis	COG0423	5994	5059	4640	4838	3299	6297	7342	7468	7422	7373
Metabolism	[P] Inorganic ion transport and metabolism	COG0733	6442	4957	4736	6490	4804	9143	7235	8238	7397	7541
Cellular Processes and Signaling	[U] Intracellular Trafficking, secretion, and vesicular transport	COG0342	6194	4925	4355	3902	3761	6402	7457	6199	8569	6666
Cellular Processes and Signaling	[O] Posttranslational modification, protein turnover, chaperones	COG0465	12225	12455	11407	11683	11242	14897	13717	15521	12967	14130
Metabolism	[I] Lipid transport and metabolism	COG1960	5367	4392	4133	3544	4691	5628	7375	7566	7215	6648
Metabolism	[H] Coenzyme transport and metabolism	COG0635	5868	4671	4182	4517	4474	8232	6805	7050	6613	7323
Information Storage and Processing	[J] Translation, ribosomal structure and biogenesis	COG0809	4449	3995	3601	3502	2978	5201	5948	6701	6767	6232
Information Storage and Processing	[J] Translation, ribosomal structure and biogenesis	COG0008	14255	14515	13540	14744	12989	15673	17036	16373	16624	17123
Metabolism	[G] Carbohydrate transport and metabolism	COG0383	4005	2200	2963	3433	2642	3481	7230	6159	5742	5683
Metabolism	[C] Energy production and conversion	COG1048	6805	5036	4815	5766	4273	9595	7792	8618	6411	7534
Metabolism	[I] Lipid transport and metabolism	COG0304	5452	4875	4249	5150	6491	5648	8145	8962	9109	7608
Metabolism	[C] Energy production and conversion	COG0554	5777	4661	4453	5164	4546	8683	7094	8707	6062	7316
Metabolism	[G] Carbohydrate transport and metabolism	COG1640	7124	5112	5070	5629	3480	7500	8032	8438	8550	7584
Metabolism	[C] Energy production and conversion	COG4656	4389	3515	2944	3139	2735	7399	5539	6983	4830	5731
Metabolism	[C] Energy production and conversion	COG2221	3532	1969	2068	1737	1737	5527	5155	5639	3860	4768
Metabolism	[Q] Secondary metabolites biosynthesis, transport and catabolism	COG1541	5007	3614	3571	2547	2425	7257	6200	6353	6139	5238
Metabolism	[C] Energy production and conversion	COG1145	5635	3916	3670	4008	3368	7268	7268	6958	6835	6443
Metabolism	[P] Inorganic ion transport and metabolism	COG0168	7599	7129	6623	7342	6152	10159	9724	9477	10273	9406
Metabolism	[C] Energy production and conversion	COG5016	4751	3828	3488	3592	2496	6176	6579	6167	7657	6043
Metabolism	[C] Energy production and conversion	COG4231	4248	3228	2935	1957	2123	6604	5964	6466	5042	4987
Metabolism	[E] Amino acid transport and metabolism	COG1410	5943	4567	3790	4452	4263	7882	7105	8085	7562	7019
Information Storage and Processing	[L] Replication, recombination and repair	COG3293	7140	5759	5944	4059	3762	8019	8645	8142	7735	9010
Metabolism	[G] Carbohydrate transport and metabolism	COG0524	15000	13065	12294	11780	12878	16605	14971	17152	15231	16263
Metabolism	[E] Amino acid transport and metabolism	COG2873	6887	5076	4876	7407	4254	9928	8104	10295	7930	7529
Metabolism	[C] Energy production and conversion	COG0667	7410	5458	5330	5951	3843	8298	9592	8783	8885	7811
Metabolism	[G] Carbohydrate transport and metabolism	COG0696	6192	5179	4658	4849	3294	6981	8137	8131	8487	8080
Metabolism	[E] Amino acid transport and metabolism	COG0591	8126	6255	5839	5755	6631	10053	9665	9709	9841	9024
Metabolism	[C] Energy production and conversion	COG1883	4227	3218	2924	2651	2052	5684	5733	6366	7035	5946
Metabolism	[G] Carbohydrate transport and metabolism	COG1264	3347	2589	3062	3586	3618	8407	5838	6432	4825	6484
Metabolism	[C] Energy production and conversion	COG1592	6692	5263	5269	4917	3624	7274	8408	8915	8378	8806
Metabolism	[C] Energy production and conversion	COG1979	4331	3225	2712	2200	2904	4645	7444	6529	7415	5353
Metabolism	[P] Inorganic ion transport and metabolism	COG1283	9180	6684	6125	5562	5096	10246	9900	9803	9998	9343
Cellular Processes and Signaling	[O] Posttranslational modification, protein turnover, chaperones	COG0466	5972	4717	3968	4122	3885	8328	7753	8194	8243	8092
Information Storage and Processing	[L] Replication, recombination and repair	ENOG410XRUF	4424	2814	2935	2464	2547	7392	6740	8729	4435	6015
Metabolism	[G] Carbohydrate transport and metabolism	COG1082	4665	3086	3012	2539	1769	6175	6714	7658	5999	6725
Metabolism	[E] Amino acid transport and metabolism	COG0111	5410	4368	3903	4116	3922	7245	8330	8247	8779	7853
Metabolism	[C] Energy production and conversion	COG1882	10750	9162	9127	7514	8591	14967	13722	10810	11874	12864
Metabolism	[G] Carbohydrate transport and metabolism	COG2407	8013	5587	5500	6585	4147	9533	10253	11414	8932	9160
Cellular Processes and Signaling	[M] Cell wall/membrane/envelope biogenesis	COG0739	6851	5176	4828	4031	4084	7883	8796	8926	10108	8754
Metabolism	[E] Amino acid transport and metabolism	COG0070	10203	7137	6381	8084	6466	12209	12478	13176	9994	10022
Metabolism	[C] Energy production and conversion	COG0651	7826	4664	5617	4094	4927	11078	9488	11096	7758	7518
Metabolism	[I] Lipid transport and metabolism	COG4799	5690	4245	4046	2948	2817	6508	8221	8540	9532	7291
Metabolism	[C] Energy production and conversion	COG0543	6497	5369	4432	4942	3529	8206	8772	9864	9326	9154
Cellular Processes and Signaling	[O] Posttranslational modification, protein turnover, chaperones	COG0826	7355	6302	5297	5625	5281	9670	9986	10585	10248	10071
Metabolism	[E] Amino acid transport and metabolism	COG0334	6998	5528	5376	4704	4047	8961	8892	10429	9893	9587
Metabolism	[G] Carbohydrate transport and metabolism	COG3534	7234	5520	5206	5823	3257	6244	10331	10198	12502	9149
Metabolism	[E] Amino acid transport and metabolism	COG0493	9429	7378	6600	7086	5738	11767	11108	14955	9443	10356
Metabolism	[E] Amino acid transport and metabolism	COG1115	6062	4815	4228	4357	4551	10013	9393	8984	8515	8563
Metabolism	[E] Amino acid transport and metabolism	COG0129	7712	5619	4917	5406	5203	9018	9814	11866	10082	9779
Metabolism	[F] Nucleotide transport and metabolism	COG0034	10436	10218	9311	9656	7831	13490	14048	14248	14354	13888
Metabolism	[G] Carbohydrate transport and metabolism	COG1523	9319	6910	7012	6201	5123	12388	10765	11979	10966	11492
Information Storage and Processing	[J] Translation, ribosomal structure and biogenesis	COG1185	7638	6696	5488	6199	5080	10013	11064	11916	10958	10628
Metabolism	[G] Carbohydrate transport and metabolism	COG3345	15574	13280	13418	13039	11281	17148	18890	18237	18695	17384
Information Storage and Processing	[L] Replication, recombination and repair	COG0270	14902	13755	13610	12313	9163	16142	19766	18609	16342	18370
Cellular Processes and Signaling	[M] Cell wall/membrane/envelope biogenesis	COG0791	12810	9363	8935	7706	8063	16082	15122	17718	11111	13051
Metabolism	[G] Carbohydrate transport and metabolism	COG0205	14788	11491	11597	11113	8892	15907	17214	17066	17327	16609
Information Storage and Processing	[J] Translation, ribosomal structure and biogenesis	COG0621	12571	10687	9595	10218	7906	14248	15419	16749	16102	15352
Cellular Processes and Signaling	[T] Signal transduction mechanisms	COG4753	12496	7402	10489	12217	6607	14402	17274	13870	16208	14475
Metabolism	[P] Inorganic ion transport and metabolism	COG0370	15431	14311	13215	14864	11715	21913	18362	22026	16122	18201
Cellular Processes and Signaling	[T] Signal transduction mechanisms	COG2204	5463	4013	3436	1888	3654	5895	9096	10530	12798	7483
Metabolism	[F] Nucleotide transport and metabolism	COG0047	11108	10435	8297	9265	7966	14793	14784	16482	14605	14913
Information Storage and Processing	[L] Replication, recombination and repair	COG0507	26644	21637	21815	21233	19984	27980	27773	32531	25524	26334
Metabolism	[E] Amino acid transport and metabolism	COG3968	9134	7557	6875	6077	4511	12745	12356	12835	13198	12017
Metabolism	[G] Carbohydrate transport and metabolism	COG3669	4514	3688	3855	2903	1873	7180	9482	11123	12831	9516
Metabolism	[P] Inorganic ion transport and metabolism	COG1175	26122	19102	24324	25397	18606	29606	35004	27700	29161	30647
Metabolism	[P] Inorganic ion transport and metabolism	COG3119	5898	4117	4089	2965	3640	11336	10724	12355	15855	10300
Information Storage and Processing	[L] Replication, recombination and repair	COG0550	20676	12248	14023	13439	10757	23135	23534	28976	17786	20207
Metabolism	[G] Carbohydrate transport and metabolism	COG1653	25469	18305	21554	20388	16184	30117	32822	26703	25469	30126
Information Storage and Processing	[L] Replication, recombination and repair	COG1484	15417	12456	11777	11116	10388	20286	18268	24949	21408	22227
Metabolism	[C] Energy production and conversion	COG1014	15556	12779	10969	11634	8920	21055	21908	25498	24278	23526
Metabolism	[G] Carbohydrate transport and metabolism	COG0395	26044	18487	23014	21302	14898	32443	37780	31102	30729	34310
Cellular Processes and Signaling	[M] Cell wall/membrane/envelope biogenesis	COG4932	21011	14717	11414	9826	10623	34015	25013	31429	17991	24531
Metabolism	[G] Carbohydrate transport and metabolism	COG1472	24148	16370	15559	14591	11944	33619	40725	50145	34294	35783
