# Supplementary material for: Shotgun metagenomic sequencing revealed the prebiotic potential of a grain-based diet in mice
Source: Sci Rep. 2022 Apr 25;12:6748. doi: 10.1038/s41598-022-10762-3 (PMC9038746; doi:10.1038/s41598-022-10762-3)
Supplement: Supplementary file 6 — Supplementary Table S3. [file 41598_2022_10762_MOESM6_ESM.xlsx]

## Sheet: Sheet1
S3 Table. Significantly increased genera representing positive or negative association in GB group using Spearman correlation coeffient method.
Significant genera	Correlating genera	Correlation coeffient	Family
Lactobacillus	Bacteroides	-0.9	Bacteroidaceae
	Parabacteroides	-0.9	Porphyromonadaceae
	Shigella	-0.894427	Enterobacteriaceae
	Candidatus_Arthromitus	0.894427	-
	Clostridium	-1	Clostridiaceae
	Hespellia	-1	Lachnospiraceae
	Lachnoanaerobaculum	-1	Lachnospiraceae
	Ruminiclostridium	-1	Ruminococcaceae
	Ruminococcus	-1	Ruminococcaceae
	Flavonifractor	-1	Oscillospiraceae
	[M] Cell wall/membrane/envelope biogenesis	1
	[P] Inorganic ion transport and metabolism	0.9
	[Q] Secondary metabolites biosynthesis, transport and catabolism	0.9
Mycoplasma	Bilophila	-0.894427	Desulfovibrionaceae
	Desulfovibrio	-0.894427	Desulfovibrionaceae
	Treponema	-0.9	Spirochaetaceae
	Adlercreutzia	0.894427	Eggerthellaceae
	Hungatella	-0.9	Clostridiaceae
	Eubacterium	-0.9	Eubacteriaceae
	Bariatricus	-0.974679	Lachnospiraceae
	Butyrivibrio	-0.9	Lachnospiraceae
	Lachnospira	-0.9	Lachnospiraceae
	Robinsoniella	-0.9	Lachnospiraceae
	Roseburia	-0.9	Lachnospiraceae
	Anaerotruncus	-0.9	Ruminococcaceae
	Faecalibacterium	-0.9	Ruminococcaceae
	Turicibacter	0.974679	Turicibacteraceae
	[F] Nucleotide transport and metabolism	0.9
	[H] Coenzyme transport and metabolism	0.9
	[J] Translation, ribosomal structure and biogenesis	0.9
	[K] Transcription	-0.9
	[L] Replication, recombination and repair	-0.9
