# Supplementary material for: Shotgun metagenomic sequencing revealed the prebiotic potential of a grain-based diet in mice
Source: Sci Rep. 2022 Apr 25;12:6748. doi: 10.1038/s41598-022-10762-3 (PMC9038746; doi:10.1038/s41598-022-10762-3)
Supplement: Supplementary file 7 — Supplementary Table S4. [file 41598_2022_10762_MOESM7_ESM.xlsx]

## Sheet: Sheet1
S4 Table. Significantly increased genera representing positive or negative association in the PIB group using Spearman correlation coeffient method.
Significant genera	Correlating genera	Correlation coeffient	Family
Bilophila	Parabacteroides	-0.9	Porphyromonadaceae
	Desulfovibrio	0.9	Desulfovibrionaceae
	Eubacterium	0.9	Eubacteriaceae
	Lachnoanaerobaculum	0.9	Lachnospiraceae
	Mailhella	1	Desulfovibrionaceae
	Blautia	1	Lachnospiraceae
	[O] Posttranslational modification, protein turnover, chaperones	-0.9
Desulfovibrio	Fusicatenibacter	0.9	Lachnospiraceae
	Mailhella	0.9	Desulfovibrionaceae
	Blautia	0.9	Lachnospiraceae
	Bilophila	0.9	Desulfovibrionaceae
	[O] Posttranslational modification, protein turnover, chaperones	-1
Mailhella	Parabacteroides	-0.9	Porphyromonadaceae
	Desulfovibrio	0.9	Desulfovibrionaceae
	Eubacterium	0.9	Eubacteriaceae
	Lachnoanaerobaculum	0.9	Lachnospiraceae
	Blautia	1	Lachnospiraceae
	Bilophila	1	Desulfovibrionaceae
	[O] Posttranslational modification, protein turnover, chaperones	-0.9
Lactococcus	Butyricimonas	0.9	Odoribacteraceae
	Barnesiella	1	Porphyromonadaceae
	Anaerosporobacter	0.9	Lachnospiraceae
	Butyrivibrio	0.9	Lachnospiraceae
	Dorea	0.9	Lachnospiraceae
	Eisenbergiella	1	Lachnospiraceae
	[A] RNA processing and modification	0.9
	[L] Replication, recombination and repair	0.9
	[Q] Secondary metabolites biosynthesis, transport and catabolism	1
Streptococcus	Bacillus	0.9	Bacillaceae
	Clostridium	1	Clostridiaceae
	Coprococcus	0.9	Lachnospiraceae
	Hespellia	1	Lachnospiraceae
	Clostridioides	0.9	Peptostreptococcaceae
	Romboutsia	0.9	Peptostreptococcaceae
	Subdoligranulum	0.9	Ruminococcaceae
	[B] Chromatin structure and dynamics	1
Dorea	Barnesiella	0.9	Porphyromonadaceae
	Lactococcus	0.9	Streptococcaceae
	Eisenbergiella	0.9	Lachnospiraceae
	Ruminiclostridium	0.9	Ruminococcaceae
	Eubacterium	0.9	Eubacteriaceae
	Lachnoanaerobaculum	0.9	Lachnospiraceae
	[L] Replication, recombination and repair	1
	[Q] Secondary metabolites biosynthesis, transport and catabolism	0.9
Eisenbergiella	Butyricimonas	0.9	Odoribacteraceae
	Barnesiella	1	Porphyromonadaceae
	Lactococcus	1	Streptococcaceae
	Anaerosporobacter	0.9	Lachnospiraceae
	Butyrivibrio	0.9	Lachnospiraceae
	Dorea	0.9	Lachnospiraceae
	[A] RNA processing and modification	0.9
	[L] Replication, recombination and repair	0.9
	[Q] Secondary metabolites biosynthesis, transport and catabolism	1
Marvinbryantia	Parabacteroides	-0.9	Porphyromonadaceae
	Coprobacter	-0.974679	Porphyromonadaceae
	Treponema	0.9	Spirochaetaceae
	Bifidobacterium	0.9	Bifidobacteriaceae
	Adlercreutzia	0.9	Eggerthellaceae
	Eggerthella	0.9	Eggerthellaceae
	Enterorhabdus	0.9	Eggerthellaceae
	Gordonibacter	0.9	Eggerthellaceae
	Paenibacillus	1	Paenibacillaceae
	Christensenella	1	Christensenellaceae
	Butyricicoccus	0.9	Clostridiaceae
	Emergencia	0.894427	Clostridiales Family XIII. Incertae Sedis
	Anaerocolumna	0.9	Lachnospiraceae
	Anaerostipes	0.9	Lachnospiraceae
	Bariatricus	1	Lachnospiraceae
	Lachnospira	0.9	Lachnospiraceae
	Oribacterium	1	Lachnospiraceae
	Robinsoniella	1	Lachnospiraceae
	Roseburia	0.9	Lachnospiraceae
	Tyzzerella	0.9	Lachnospiraceae
	Oscillibacter	0.9	Oscillospiraceae
	Anaerotruncus	0.9	Ruminococcaceae
	Provencibacterium	0.9	Ruminococcaceae
	Ruminococcus	0.9	Ruminococcaceae
	Flavonifractor	0.9	Oscillospiraceae
	Intestinimonas	0.9	o__Clostridiales
	[E] Amino acid transport and metabolism	0.9
	[M] Cell wall/membrane/envelope biogenesis	-0.9
	[P] Inorganic ion transport and metabolism	-1
	[U] Intracellular Trafficking, secretion, and vesicular transport	0.9
Tyzzerella	Adlercreutzia	1	Eggerthellaceae
	Eggerthella	1	Eggerthellaceae
	Enterorhabdus	1	Eggerthellaceae
	Gordonibacter	1	Eggerthellaceae
	Paenibacillus	0.9	Paenibacillaceae
	Christensenella	0.9	Christensenellaceae
	Emergencia	0.894427	Clostridiales Family XIII. Incertae Sedis
	Bariatricus	0.9	Lachnospiraceae
	Marvinbryantia	0.9	Lachnospiraceae
	Oribacterium	0.9	Lachnospiraceae
	Robinsoniella	0.9	Lachnospiraceae
	Roseburia	1	Lachnospiraceae
	[P] Inorganic ion transport and metabolism	-0.9
Angelakisella	Treponema	0.9	Spirochaetaceae
	Bifidobacterium	0.9	Bifidobacteriaceae
	Anaerocolumna	0.9	Lachnospiraceae
	Anaerostipes	0.9	Lachnospiraceae
	Catonella	1	Lachnospiraceae
	Lachnoclostridium	1	Lachnospiraceae
	Lachnospira	0.9	Lachnospiraceae
	Oscillibacter	0.9	Oscillospiraceae
	Anaerotruncus	0.9	Ruminococcaceae
	Massilimaliae	0.894427	Ruminococcaceae
	Ruminiclostridium	0.9	Ruminococcaceae
	Flavonifractor	0.9	Oscillospiraceae
	Intestinimonas	0.9	o__Clostridiales
	Selenomonas	1	Selenomonadaceae
	Eubacterium	0.9	Eubacteriaceae
	Lachnoanaerobaculum	0.9	Lachnospiraceae
	[U] Intracellular Trafficking, secretion, and vesicular transport	0.9
Provencibacterium	Bacteroides	-0.9	Bacteroidaceae
	Porphyromonas	-0.9	Porphyromonadaceae
	Paenibacillus	0.9	Paenibacillaceae
	Lactobacillus	0.9	Lactobacillaceae
	Christensenella	0.9	Christensenellaceae
	Butyricicoccus	1	Clostridiaceae
	Emergencia	0.894427	Clostridiales Family XIII. Incertae Sedis
	Bariatricus	0.9	Lachnospiraceae
	Marvinbryantia	0.9	Lachnospiraceae
	Oribacterium	0.9	Lachnospiraceae
	Robinsoniella	0.9	Lachnospiraceae
	Anaeromassilibacillus	0.974679	Ruminococcaceae
	Faecalibacterium	0.9	Ruminococcaceae
	Ruminococcus	1	Ruminococcaceae
	[C] Energy production and conversion	0.9
	[D] Cell cycle control, cell division, chromosome partitioning	0.9
	[E] Amino acid transport and metabolism	1
	[M] Cell wall/membrane/envelope biogenesis	-1
	[P] Inorganic ion transport and metabolism	-0.9
Ruthenibacterium	Paeniclostridium	-0.9	Peptostreptococcaceae
	Sporobacter	0.894427	Ruminococcaceae
Flavonifractor	Coprobacter	-0.974679	Porphyromonadaceae
	Treponema	1	Spirochaetaceae
	Bifidobacterium	1	Bifidobacteriaceae
	Paenibacillus	0.9	Paenibacillaceae
	Christensenella	0.9	Christensenellaceae
	Anaerocolumna	1	Lachnospiraceae
	Anaerostipes	1	Lachnospiraceae
	Bariatricus	0.9	Lachnospiraceae
	Catonella	0.9	Lachnospiraceae
	Lachnoclostridium	0.9	Lachnospiraceae
	Lachnospira	1	Lachnospiraceae
	Marvinbryantia	0.9	Lachnospiraceae
	Oribacterium	0.9	Lachnospiraceae
	Robinsoniella	0.9	Lachnospiraceae
	Oscillibacter	1	Oscillospiraceae
	Anaerotruncus	1	Ruminococcaceae
	Angelakisella	0.9	Ruminococcaceae
	Faecalibacterium	0.9	Ruminococcaceae
	Sporobacter	0.894427	Ruminococcaceae
	Intestinimonas	1	o__Clostridiales
	Selenomonas	0.9	Selenomonadaceae
	[P] Inorganic ion transport and metabolism	-0.9
	[U] Intracellular Trafficking, secretion, and vesicular transport	1
