# Supplementary material for: Shotgun metagenomic sequencing revealed the prebiotic potential of a grain-based diet in mice
Source: Sci Rep. 2022 Apr 25;12:6748. doi: 10.1038/s41598-022-10762-3 (PMC9038746; doi:10.1038/s41598-022-10762-3)
Supplement: Supplementary file 8 — Supplementary Table S5. [file 41598_2022_10762_MOESM8_ESM.xlsx]

## Sheet: Sheet1
S5 Table. Backtraced significant functions on significant taxa in the PIB group. Yellow color filled species are signicantly decreased and green color filled species are significantly increased in the PIB group.
	L. crispatus ST1	L. fermentum CECT 5716	L. gasseri ATCC 33323	L. johnsonii NCC 533	L. reuteri 100-23	D. piger ATCC 29098	B. wadsworthia 3_1_6	[Clostridium] symbiosum WAL-14163	Ruminococcaceae bacterium D16
COG0001						ü	ü
COG0002		ü				ü	ü	ü	ü
COG0005						ü	ü		ü
COG0008	ü	ü	ü	ü	ü	ü	ü	ü	ü
COG0021		ü				ü	ü	ü
COG0024	ü	ü	ü	ü	ü	ü	ü	ü	ü
COG0034		ü			ü	ü	ü	ü	ü
COG0040		ü				ü	ü		ü
COG0041					ü	ü	ü	ü	ü
COG0047					ü	ü	ü	ü	ü
COG0053					ü	ü	ü	ü	ü
COG0070		ü				ü	ü
COG0077						ü	ü	ü	ü
COG0082						ü	ü	ü	ü
COG0090	ü	ü	ü	ü	ü	ü	ü	ü	ü
COG0092	ü		ü	ü	ü	ü	ü	ü	ü
COG0106						ü	ü		ü
COG0107		ü				ü	ü		ü
COG0111	ü	ü				ü	ü	ü	ü
COG0113						ü	ü
COG0115		ü				ü	ü	ü	ü
COG0128		ü				ü	ü	ü	ü
COG0129						ü	ü	ü	ü
COG0133						ü	ü	ü
COG0137		ü			ü	ü	ü	ü	ü
COG0138		ü			ü	ü	ü	ü	ü
COG0140									ü
COG0141		ü				ü	ü	ü	ü
COG0145						ü	ü	ü
COG0147						ü	ü	ü
COG0150		ü			ü	ü	ü	ü	ü
COG0151		ü			ü	ü	ü	ü	ü
COG0165		ü			ü	ü	ü	ü	ü
COG0167	ü	ü	ü	ü	ü	ü	ü	ü	ü
COG0168		ü			ü	ü	ü	ü	ü
COG0169						ü	ü	ü	ü
COG0174	ü	ü	ü	ü	ü			ü	ü
COG0179							ü	ü	ü
COG0181						ü	ü	ü
COG0182						ü	ü		ü
COG0191	ü		ü	ü	ü	ü	ü	ü	ü
COG0197	ü		ü	ü	ü	ü	ü	ü	ü
COG0205	ü		ü	ü		ü	ü	ü	ü
COG0232						ü		ü	ü
COG0235					ü	ü	ü	ü	ü
COG0245						ü	ü	ü
COG0251						ü	ü	ü	ü
COG0270							ü	ü	ü
COG0274				ü	ü		ü	ü	ü
COG0280	ü	ü	ü	ü	ü	ü	ü	ü	ü
COG0283	ü		ü	ü	ü	ü	ü	ü	ü
COG0299					ü	ü	ü	ü	ü
COG0304		ü				ü	ü	ü	ü
COG0329	ü				ü	ü	ü	ü	ü
COG0330	ü	ü	ü	ü	ü	ü	ü	ü	ü
COG0331	ü	ü			ü	ü	ü	ü	ü
COG0332					ü	ü	ü	ü	ü
COG0334						ü	ü	ü	ü
COG0340		ü			ü	ü	ü	ü	ü
COG0342						ü	ü	ü
COG0343					ü	ü	ü	ü	ü
COG0348							ü	ü	ü
COG0363	ü		ü	ü	ü	ü	ü	ü	ü
COG0370					ü	ü	ü	ü	ü
COG0395	ü		ü	ü			ü	ü	ü
COG0403						ü	ü	ü
COG0410						ü	ü	ü	ü
COG0414						ü	ü
COG0423								ü	ü
COG0424						ü	ü	ü	ü
COG0426						ü	ü	ü	ü
COG0427								ü	ü
COG0428						ü	ü	ü	ü
COG0465	ü	ü	ü	ü	ü	ü	ü	ü	ü
COG0466						ü	ü	ü	ü
COG0493		ü			ü	ü	ü	ü
COG0498	ü	ü	ü			ü	ü	ü	ü
COG0499						ü	ü		ü
COG0502						ü	ü	ü	ü
COG0507	ü	ü	ü	ü	ü	ü	ü	ü	ü
COG0511								ü	ü
COG0512						ü	ü	ü
COG0520		ü		ü	ü		ü	ü	ü
COG0524	ü	ü	ü	ü	ü	ü	ü	ü	ü
COG0530						ü
COG0539	ü	ü	ü	ü	ü	ü	ü	ü	ü
COG0541	ü	ü	ü	ü	ü	ü	ü	ü	ü
COG0543						ü	ü	ü	ü
COG0548						ü	ü	ü	ü
COG0550	ü	ü	ü	ü	ü	ü	ü	ü	ü
COG0554	ü	ü		ü	ü	ü	ü	ü	ü
COG0559						ü	ü	ü	ü
COG0579								ü	ü
COG0587	ü		ü	ü	ü	ü	ü	ü	ü
COG0591						ü	ü	ü	ü
COG0606						ü	ü	ü	ü
COG0609	ü	ü				ü	ü	ü	ü
COG0621						ü	ü	ü	ü
COG0635						ü	ü	ü	ü
COG0636	ü		ü	ü	ü	ü	ü	ü	ü
COG0651						ü	ü		ü
COG0659						ü	ü	ü	ü
COG0665						ü	ü		ü
COG0667		ü			ü	ü		ü	ü
COG0674						ü	ü	ü	ü
COG0681	ü		ü	ü	ü	ü	ü	ü	ü
COG0683						ü	ü	ü	ü
COG0684						ü	ü	ü	ü
COG0685						ü	ü	ü	ü
COG0686							ü	ü
COG0696						ü	ü	ü	ü
COG0698			ü	ü		ü	ü	ü	ü
COG0703						ü	ü	ü	ü
COG0723									ü
COG0726						ü	ü	ü	ü
COG0733						ü	ü	ü	ü
COG0739						ü	ü	ü	ü
COG0741						ü	ü
COG0743						ü	ü	ü	ü
COG0755						ü	ü
COG0757						ü	ü		ü
COG0761						ü	ü	ü	ü
COG0791	ü	ü	ü	ü	ü	ü	ü	ü	ü
COG0792						ü	ü	ü
COG0794						ü	ü	ü
COG0800	ü							ü	ü
COG0805						ü	ü	ü
COG0809						ü	ü	ü	ü
COG0817						ü	ü		ü
COG0820						ü	ü	ü	ü
COG0821						ü	ü	ü	ü
COG0826						ü	ü	ü	ü
COG0836						ü	ü
COG0864						ü	ü
COG1003						ü	ü	ü
COG1013						ü	ü	ü	ü
COG1014						ü	ü	ü	ü
COG1024							ü	ü	ü
COG1027						ü	ü
COG1039		ü
COG1045						ü	ü	ü	ü
COG1048						ü	ü	ü	ü
COG1058					ü	ü	ü	ü	ü
COG1069								ü
COG1082							ü	ü
COG1115						ü	ü	ü	ü
COG1120	ü	ü			ü	ü	ü	ü	ü
COG1145						ü	ü	ü	ü
COG1150						ü	ü
COG1155								ü	ü
COG1156								ü	ü
COG1157						ü	ü
COG1158						ü	ü	ü
COG1168	ü	ü		ü	ü			ü
COG1171			ü			ü	ü	ü	ü
COG1175	ü		ü	ü			ü	ü	ü
COG1179								ü	ü
COG1185						ü	ü	ü	ü
COG1194						ü	ü	ü	ü
COG1225								ü	ü
COG1264	ü	ü	ü	ü				ü
COG1269								ü	ü
COG1275							ü
COG1283							ü	ü	ü
COG1301		ü			ü	ü	ü	ü	ü
COG1305								ü
COG1362						ü	ü	ü
COG1363	ü		ü	ü				ü	ü
COG1366						ü	ü	ü
COG1394								ü	ü
COG1410						ü	ü	ü	ü
COG1436								ü	ü
COG1465						ü	ü
COG1472	ü		ü				ü	ü	ü
COG1484	ü	ü	ü	ü	ü			ü	ü
COG1508						ü	ü	ü	ü
COG1521						ü	ü	ü	ü
COG1523								ü
COG1536						ü
COG1541						ü	ü		ü
COG1587						ü	ü	ü	ü
COG1592						ü	ü	ü	ü
COG1640								ü	ü
COG1653	ü		ü	ü			ü	ü	ü
COG1687					ü			ü	ü
COG1748						ü	ü	ü	ü
COG1760	ü			ü	ü	ü	ü	ü
COG1775						ü	ü	ü	ü
COG1785							ü		ü
COG1788								ü	ü
COG1803							ü	ü	ü
COG1830						ü	ü	ü	ü
COG1866									ü
COG1882						ü	ü	ü	ü
COG1883								ü	ü
COG1908						ü	ü
COG1951						ü	ü	ü	ü
COG1960							ü	ü	ü
COG1966						ü	ü	ü	ü
COG1968		ü				ü	ü	ü	ü
COG1979								ü	ü
COG1995								ü
COG2008							ü	ü	ü
COG2025								ü	ü
COG2038						ü	ü	ü
COG2057								ü	ü
COG2059								ü	ü
COG2084		ü				ü	ü	ü
COG2086								ü	ü
COG2087						ü	ü	ü	ü
COG2140							ü
COG2165							ü
COG2172							ü	ü	ü
COG2177								ü	ü
COG2204						ü	ü	ü	ü
COG2205							ü	ü	ü
COG2208						ü	ü	ü	ü
COG2216							ü	ü	ü
COG2221						ü	ü	ü	ü
COG2239						ü	ü	ü	ü
COG2267								ü	ü
COG2317								ü	ü
COG2327								ü	ü
COG2355								ü	ü
COG2358						ü	ü	ü	ü
COG2368							ü	ü
COG2385								ü	ü
COG2407	ü			ü				ü	ü
COG2519						ü	ü
COG2720							ü	ü	ü
COG2768						ü	ü	ü	ü
COG2805							ü	ü
COG2820					ü				ü
COG2873						ü	ü	ü	ü
COG2876								ü	ü
COG2877						ü	ü
COG2878						ü	ü	ü	ü
COG2884								ü	ü
COG2942									ü
COG2948							ü
COG2986								ü	ü
COG2987								ü	ü
COG2998						ü	ü
COG3023								ü
COG3048		ü						ü
COG3103								ü
COG3119							ü
COG3142			ü
COG3191						ü	ü		ü
COG3192								ü	ü
COG3261						ü	ü
COG3284							ü
COG3293							ü
COG3303						ü	ü
COG3345	ü	ü	ü	ü	ü				ü
COG3404								ü	ü
COG3426							ü		ü
COG3493								ü
COG3504							ü
COG3524						ü	ü
COG3559	ü
COG3562						ü	ü
COG3563						ü	ü
COG3580						ü	ü	ü	ü
COG3616						ü
COG3701							ü
COG3773								ü	ü
COG3808							ü	ü	ü
COG3829						ü	ü	ü	ü
COG3855								ü	ü
COG3892							ü
COG3893						ü	ü
COG3958				ü			ü	ü	ü
COG3959				ü			ü	ü	ü
COG3968						ü	ü	ü	ü
COG4177						ü	ü	ü	ü
COG4231						ü	ü		ü
COG4656						ü	ü	ü	ü
COG4657						ü	ü	ü	ü
COG4658						ü	ü	ü	ü
COG4659								ü	ü
COG4660						ü	ü	ü	ü
COG4662						ü	ü
COG4663								ü
COG4670								ü
COG4747						ü	ü		ü
COG4753	ü							ü	ü
COG4792						ü	ü
COG4799								ü	ü
COG4932								ü	ü
COG4940							ü
COG4957						ü	ü
COG4959							ü
COG4992		ü				ü	ü	ü	ü
COG5016								ü	ü
COG5266						ü	ü
COG5268							ü
COG5519						ü	ü
ENOG410XNXE								ü	ü
ENOG410XP2B									ü
ENOG410XP57						ü	ü
ENOG410XPB7							ü	ü	ü
ENOG410XPHQ								ü
ENOG410XPWD								ü
ENOG410XQ4S						ü	ü	ü
ENOG410XQAB							ü
ENOG410XR2K								ü
ENOG410XR4K							ü
ENOG410XRC7								ü
ENOG410XRKV						ü	ü
ENOG410XRKW							ü
ENOG410XRT9						ü	ü
ENOG410XRUF			ü					ü
ENOG410XSBF								ü
ENOG410XSDP								ü
ENOG410XSZ0							ü
ENOG410XUF0						ü	ü	ü
ENOG410XUF3									ü
ENOG410XUQ1						ü	ü	ü
ENOG410XUXE									ü
ENOG410XVNV									ü
ENOG410XW00							ü
ENOG410XXW1						ü	ü
ENOG410Y5HS									ü
ENOG410Y9RX							ü
ENOG410Y9V9	ü
ENOG410YB4H							ü
ENOG410YUCC							ü
ENOG410YY8V							ü
ENOG410Z4TK							ü
ENOG410ZBEU									ü
ENOG410ZC9H							ü
ENOG410ZG3Y									ü
ENOG410ZHS8							ü
ENOG410ZIYR							ü
ENOG410ZJZX						ü	ü
ENOG410ZKKH									ü
ENOG410ZRTR						ü	ü
ENOG410ZVNC		ü						ü
ENOG410ZWDI								ü
ENOG410ZWMW								ü
ENOG410ZWP0						ü	ü
ENOG410ZWYC						ü	ü
ENOG410ZX3U						ü	ü
ENOG410ZXMK							ü
ENOG410ZXVA						ü	ü
ENOG410ZXX5						ü
ENOG410ZYW7						ü	ü
ENOG4110W1K						ü	ü
ENOG4111AZ4								ü	ü
ENOG4111H5P						ü	ü
ENOG4111H8S						ü	ü
ENOG4111H96						ü	ü
ENOG4111HDD						ü	ü
ENOG4111I1E						ü	ü
ENOG4111I8Y						ü	ü
ENOG4111IWY									ü
ENOG4111JAX							ü
ENOG4111JHI						ü	ü
ENOG4111JMA						ü		ü
ENOG4111JZD							ü
ENOG4111K0T							ü
ENOG4111K83						ü	ü
ENOG4111MUR						ü	ü
ENOG4111QIE									ü
ENOG4111RBH						ü	ü
ENOG4111RHQ						ü
ENOG4111SD1							ü
ENOG4111SDA						ü	ü
ENOG4111SNX									ü
ENOG4111TQM						ü	ü
ENOG4111U7A						ü	ü
ENOG4111U22								ü	ü
ENOG4111U31								ü	ü
ENOG4111UEA						ü	ü
ENOG4111V2I						ü	ü
ENOG4111VBF						ü	ü
ENOG4111WQT						ü
ENOG4111WTC						ü	ü
ENOG4111YSR									ü
ENOG4111ZY0						ü	ü
ENOG4112AWR						ü	ü
ENOG41100BF							ü
ENOG41100EF							ü
ENOG41100KC								ü	ü
ENOG41102DD							ü
ENOG41109XI								ü	ü
ENOG41109YT								ü
ENOG41122VN							ü
ENOG41123DA								ü
ENOG41124NJ						ü	ü
ENOG41125QS						ü	ü
ENOG41129SD								ü	ü
ENOG411250D						ü	ü
ENOG411253R						ü	ü
ENOG4112344							ü
ENOG4112821						ü	ü
