# Supplementary material for: Shotgun metagenomic sequencing revealed the prebiotic potential of a grain-based diet in mice
Source: Sci Rep. 2022 Apr 25;12:6748. doi: 10.1038/s41598-022-10762-3 (PMC9038746; doi:10.1038/s41598-022-10762-3)
Supplement: Supplementary file 9 — Supplementary Table S6. [file 41598_2022_10762_MOESM9_ESM.xlsx]

## Sheet: Sheet1
S6 Table. Backtraced significant functions on significant taxa in the GB group. Yellow color filled species are signicantly increased and green color filled species are significantly decreased in the GB group.
	L. crispatus ST1	L. fermentum CECT 5716	L. gasseri ATCC 33323	L. johnsonii NCC 533	L. reuteri 100-23	D. piger ATCC 29098	B. wadsworthia 3_1_6	[Clostridium] symbiosum WAL-14163	Ruminococcaceae bacterium D16
COG0025	ü	ü	ü	ü	ü			ü	ü
COG0026		ü			ü
COG0028	ü	ü	ü	ü	ü	ü	ü	ü	ü
COG0030	ü	ü	ü	ü	ü	ü	ü	ü	ü
COG0038	ü	ü	ü	ü	ü	ü	ü	ü	ü
COG0039	ü	ü	ü	ü	ü			ü	ü
COG0062					ü	ü	ü	ü	ü
COG0064	ü	ü	ü	ü	ü	ü	ü	ü
COG0071	ü		ü	ü	ü	ü	ü	ü	ü
COG0073	ü	ü	ü	ü	ü	ü	ü	ü	ü
COG0114	ü		ü	ü	ü
COG0120	ü	ü	ü	ü	ü
COG0125	ü		ü	ü	ü	ü	ü		ü
COG0143	ü	ü	ü	ü	ü	ü	ü	ü	ü
COG0144	ü	ü	ü	ü	ü	ü	ü	ü	ü
COG0154	ü	ü	ü	ü	ü	ü	ü	ü
COG0160		ü			ü		ü
COG0166	ü	ü	ü	ü	ü	ü	ü	ü	ü
COG0171	ü		ü	ü	ü	ü	ü	ü	ü
COG0172	ü	ü	ü	ü	ü	ü	ü	ü	ü
COG0188	ü	ü	ü	ü	ü	ü	ü	ü	ü
COG0194	ü		ü	ü	ü	ü	ü	ü	ü
COG0196	ü		ü	ü	ü	ü	ü	ü	ü
COG0201	ü	ü	ü	ü	ü	ü	ü	ü	ü
COG0208	ü	ü	ü	ü	ü			ü
COG0213					ü			ü
COG0219	ü		ü	ü	ü	ü	ü	ü	ü
COG0224	ü	ü	ü	ü	ü	ü	ü	ü	ü
COG0226	ü	ü	ü	ü	ü	ü	ü	ü	ü
COG0231	ü		ü	ü	ü	ü	ü	ü	ü
COG0236	ü		ü	ü	ü	ü	ü	ü	ü
COG0239	ü		ü	ü	ü	ü	ü
COG0248		ü			ü	ü	ü
COG0257			ü	ü	ü		ü	ü	ü
COG0262	ü		ü	ü	ü			ü	ü
COG0266	ü	ü	ü	ü	ü	ü	ü
COG0267	ü		ü	ü	ü	ü	ü		ü
COG0276					ü
COG0308	ü	ü	ü	ü	ü
COG0310					ü	ü	ü
COG0314		ü			ü
COG0351	ü	ü	ü	ü	ü	ü	ü	ü	ü
COG0355	ü		ü	ü	ü	ü	ü	ü
COG0357	ü	ü	ü	ü	ü			ü	ü
COG0364	ü	ü	ü	ü	ü			ü
COG0366	ü	ü	ü	ü	ü			ü	ü
COG0381	ü		ü	ü	ü	ü	ü	ü
COG0406	ü	ü	ü	ü	ü	ü	ü	ü	ü
COG0438	ü	ü	ü	ü	ü	ü	ü	ü	ü
COG0445	ü	ü	ü	ü	ü	ü	ü	ü	ü
COG0449	ü	ü	ü	ü	ü	ü	ü	ü	ü
COG0454	ü		ü	ü		ü	ü	ü	ü
COG0462	ü	ü	ü	ü	ü	ü	ü	ü	ü
COG0464				ü		ü		ü	ü
COG0470	ü		ü	ü	ü	ü	ü
COG0474	ü	ü	ü	ü	ü		ü	ü	ü
COG0483					ü	ü	ü		ü
COG0494	ü		ü	ü	ü	ü	ü	ü	ü
COG0500	ü	ü	ü	ü	ü	ü	ü	ü	ü
COG0503	ü	ü	ü	ü	ü	ü	ü	ü	ü
COG0504	ü	ü	ü	ü	ü	ü	ü	ü	ü
COG0505	ü	ü	ü	ü	ü	ü	ü	ü	ü
COG0516	ü	ü	ü	ü	ü	ü	ü	ü	ü
COG0518	ü	ü	ü	ü	ü	ü	ü	ü	ü
COG0531	ü	ü	ü	ü	ü	ü	ü	ü
COG0537	ü		ü	ü	ü	ü	ü	ü	ü
COG0562	ü		ü	ü	ü			ü	ü
COG0571	ü	ü	ü	ü	ü	ü	ü	ü	ü
COG0577	ü	ü	ü	ü	ü	ü	ü	ü	ü
COG0584	ü	ü	ü	ü	ü		ü	ü	ü
COG0588	ü		ü	ü	ü
COG0592	ü	ü	ü	ü	ü	ü	ü	ü	ü
COG0593	ü	ü	ü	ü	ü	ü	ü	ü	ü
COG0594	ü	ü	ü	ü	ü	ü	ü	ü	ü
COG0597	ü		ü	ü	ü	ü	ü	ü	ü
COG0598	ü	ü	ü	ü	ü		ü	ü	ü
COG0604	ü	ü		ü	ü		ü		ü
COG0619	ü	ü	ü	ü	ü	ü	ü	ü	ü
COG0620	ü	ü	ü	ü	ü		ü
COG0634	ü		ü	ü	ü	ü	ü	ü	ü
COG0639	ü	ü			ü
COG0653	ü	ü	ü	ü	ü	ü	ü	ü	ü
COG0657	ü	ü	ü	ü	ü		ü	ü	ü
COG0669	ü		ü	ü	ü	ü	ü	ü	ü
COG0671	ü		ü	ü	ü			ü	ü
COG0687	ü		ü	ü	ü		ü	ü
COG0688	ü			ü		ü	ü
COG0695					ü
COG0697	ü	ü	ü	ü	ü	ü	ü	ü	ü
COG0702	ü	ü	ü	ü	ü	ü
COG0704	ü		ü	ü	ü	ü	ü	ü	ü
COG0707	ü		ü	ü	ü	ü	ü	ü	ü
COG0708	ü	ü	ü	ü	ü	ü	ü	ü	ü
COG0721	ü		ü	ü	ü	ü	ü	ü
COG0742	ü		ü	ü	ü	ü	ü	ü	ü
COG0744	ü	ü	ü	ü	ü		ü	ü	ü
COG0751	ü	ü	ü	ü	ü	ü	ü
COG0752	ü		ü	ü	ü	ü	ü
COG0765	ü	ü	ü	ü	ü	ü	ü	ü	ü
COG0768	ü	ü	ü	ü	ü	ü	ü	ü	ü
COG0769	ü	ü	ü	ü	ü	ü	ü	ü	ü
COG0789	ü		ü	ü		ü	ü	ü	ü
COG0803	ü	ü	ü	ü	ü	ü	ü	ü	ü
COG0804					ü		ü
COG0806	ü	ü	ü	ü	ü	ü	ü	ü	ü
COG0813					ü			ü
COG0829					ü		ü
COG0830					ü		ü
COG0831					ü		ü
COG0832					ü		ü
COG0834	ü	ü	ü	ü	ü	ü	ü	ü	ü
COG0846	ü	ü	ü	ü	ü			ü	ü
COG0849	ü	ü	ü	ü	ü	ü	ü
COG0861	ü	ü	ü	ü	ü	ü	ü
COG1020	ü	ü	ü	ü	ü	ü	ü		ü
COG1062		ü
COG1064		ü			ü
COG1072	ü	ü	ü	ü	ü
COG1074	ü	ü	ü	ü	ü	ü	ü	ü	ü
COG1077	ü	ü	ü	ü	ü	ü	ü	ü	ü
COG1080	ü	ü	ü	ü	ü	ü		ü	ü
COG1085	ü		ü	ü
COG1088	ü	ü	ü	ü	ü		ü	ü	ü
COG1098			ü	ü	ü				ü
COG1104	ü	ü	ü	ü	ü	ü	ü	ü	ü
COG1108	ü	ü	ü	ü	ü	ü	ü	ü	ü
COG1113	ü	ü	ü	ü	ü
COG1114	ü	ü	ü	ü	ü			ü	ü
COG1117	ü	ü	ü	ü	ü	ü	ü	ü	ü
COG1122	ü	ü	ü	ü	ü	ü	ü	ü	ü
COG1125		ü	ü	ü	ü			ü	ü
COG1126	ü	ü	ü	ü	ü	ü	ü	ü	ü
COG1132	ü	ü	ü	ü	ü	ü	ü	ü	ü
COG1140		ü			ü		ü
COG1146					ü	ü	ü
COG1174			ü	ü	ü				ü
COG1177	ü		ü	ü	ü		ü	ü
COG1181	ü	ü	ü	ü	ü	ü	ü	ü	ü
COG1193	ü	ü	ü	ü	ü	ü	ü	ü	ü
COG1195	ü	ü	ü	ü	ü			ü	ü
COG1201	ü		ü	ü				ü
COG1207	ü	ü	ü	ü	ü	ü	ü
COG1220	ü		ü	ü		ü	ü
COG1227	ü	ü	ü	ü	ü	ü		ü	ü
COG1230	ü	ü	ü	ü	ü
COG1253	ü	ü	ü	ü	ü	ü	ü	ü	ü
COG1254	ü		ü	ü	ü			ü
COG1257	ü	ü	ü	ü	ü
COG1267					ü	ü	ü
COG1293	ü	ü	ü	ü	ü			ü	ü
COG1304	ü	ü	ü	ü	ü	ü	ü		ü
COG1309	ü		ü	ü	ü	ü	ü	ü	ü
COG1316	ü	ü	ü	ü	ü			ü	ü
COG1335	ü		ü	ü	ü		ü	ü	ü
COG1368	ü	ü	ü	ü	ü		ü		ü
COG1381	ü	ü	ü	ü	ü			ü	ü
COG1393	ü		ü	ü	ü			ü	ü
COG1420	ü	ü	ü	ü	ü			ü	ü
COG1428	ü		ü	ü	ü
COG1442	ü		ü	ü	ü				ü
COG1445	ü		ü	ü				ü	ü
COG1454	ü	ü	ü	ü	ü	ü	ü	ü
COG1455	ü		ü	ü			ü
COG1457		ü			ü			ü	ü
COG1459	ü	ü	ü	ü	ü		ü	ü
COG1466	ü	ü	ü	ü	ü			ü	ü
COG1477	ü	ü	ü	ü	ü	ü	ü	ü	ü
COG1481	ü	ü	ü	ü	ü			ü	ü
COG1488	ü	ü	ü	ü	ü			ü	ü
COG1502	ü	ü	ü	ü	ü	ü	ü	ü	ü
COG1544	ü		ü	ü	ü	ü	ü	ü	ü
COG1564	ü		ü	ü	ü			ü	ü
COG1573	ü		ü	ü	ü			ü	ü
COG1577	ü	ü	ü	ü	ü
COG1589	ü	ü	ü	ü	ü
COG1597	ü	ü	ü	ü	ü			ü	ü
COG1609	ü	ü	ü	ü	ü	ü	ü	ü	ü
COG1620	ü		ü	ü		ü	ü
COG1680	ü	ü	ü	ü	ü				ü
COG1705	ü	ü	ü	ü	ü
COG1713	ü		ü	ü	ü				ü
COG1715					ü	ü
COG1722	ü		ü	ü	ü			ü	ü
COG1733	ü		ü	ü	ü		ü	ü	ü
COG1758	ü		ü	ü	ü	ü	ü
COG1765					ü
COG1767	ü							ü	ü
COG1780	ü		ü	ü	ü
COG1794	ü		ü	ü	ü	ü	ü	ü	ü
COG1804			ü	ü	ü			ü
COG1828		ü			ü
COG1835	ü	ü	ü	ü	ü
COG1854	ü	ü	ü	ü	ü			ü
COG1887	ü	ü	ü	ü				ü
COG1957	ü	ü	ü	ü	ü		ü	ü
COG1974	ü	ü	ü	ü	ü	ü		ü	ü
COG1982	ü		ü	ü				ü	ü
COG1989	ü		ü	ü	ü		ü	ü
COG2017	ü	ü	ü	ü	ü		ü	ü	ü
COG2026						ü	ü
COG2040	ü	ü			ü	ü
COG2055		ü			ü		ü	ü
COG2065	ü		ü	ü	ü	ü	ü
COG2141	ü				ü
COG2171	ü	ü			ü
COG2176	ü		ü	ü	ü			ü	ü
COG2180					ü		ü
COG2181					ü	ü	ü
COG2182	ü		ü	ü
COG2184			ü	ü	ü	ü	ü	ü	ü
COG2188	ü	ü	ü	ü	ü	ü	ü	ü
COG2199						ü	ü	ü
COG2206						ü	ü	ü
COG2211	ü			ü	ü				ü
COG2223		ü			ü
COG2230	ü	ü	ü	ü	ü		ü	ü
COG2231			ü
COG2244	ü	ü	ü	ü	ü			ü	ü
COG2270					ü
COG2274				ü	ü	ü	ü
COG2301	ü						ü	ü	ü
COG2302	ü	ü	ü	ü	ü			ü	ü
COG2352	ü		ü	ü
COG2365	ü	ü	ü	ü	ü			ü
COG2371					ü		ü
COG2390	ü	ü	ü	ü	ü			ü	ü
COG2502	ü	ü	ü	ü	ü			ü	ü
COG2706	ü	ü	ü	ü	ü			ü
COG2761	ü	ü	ü	ü	ü
COG2807		ü			ü
COG2813	ü		ü	ü
COG2814		ü			ü		ü
COG2815	ü	ü	ü	ü	ü
COG2826	ü	ü		ü	ü				ü
COG2868					ü
COG2893	ü	ü	ü	ü		ü
COG2918		ü			ü
COG2919	ü	ü	ü	ü	ü
COG2971	ü		ü	ü
COG3001		ü			ü
COG3049	ü	ü	ü	ü	ü
COG3051	ü							ü	ü
COG3052	ü							ü	ü
COG3053	ü							ü	ü
COG3158	ü	ü	ü	ü
COG3201	ü	ü	ü	ü	ü				ü
COG3221	ü		ü	ü		ü	ü
COG3231			ü	ü
COG3279	ü		ü	ü	ü			ü	ü
COG3321						ü
COG3343	ü		ü	ü	ü
COG3407	ü	ü	ü	ü	ü
COG3425	ü	ü	ü	ü	ü
COG3464	ü	ü	ü	ü	ü			ü
COG3479					ü
COG3480	ü	ü	ü	ü	ü
COG3557			ü	ü
COG3579	ü	ü	ü	ü	ü
COG3590	ü	ü	ü	ü	ü
COG3593				ü
COG3599	ü		ü	ü	ü				ü
COG3611	ü	ü	ü	ü	ü
COG3613	ü		ü	ü	ü
COG3638	ü		ü	ü		ü	ü
COG3639	ü		ü	ü		ü	ü
COG3684			ü	ü
COG3697	ü							ü	ü
COG3715	ü	ü	ü	ü
COG3728			ü	ü	ü			ü
COG3757	ü		ü	ü				ü	ü
COG3775		ü	ü	ü	ü
COG3833	ü		ü	ü
COG3848	ü		ü	ü
COG3857	ü		ü	ü	ü			ü	ü
COG3867					ü
COG3884	ü	ü	ü	ü	ü		ü	ü	ü
COG3886	ü	ü	ü	ü	ü			ü
COG3887	ü	ü	ü	ü	ü			ü	ü
COG3957	ü	ü	ü	ü	ü				ü
COG3966	ü	ü	ü	ü	ü
COG3971		ü			ü
COG3973	ü	ü	ü	ü	ü			ü
COG4098	ü	ü	ü	ü	ü
COG4199					ü
COG4300	ü				ü
COG4463					ü
COG4468	ü	ü	ü	ü	ü			ü	ü
COG4473	ü	ü	ü	ü	ü
COG4477	ü	ü	ü	ü	ü
COG4570			ü		ü		ü
COG4690	ü	ü	ü	ü	ü
COG4781	ü		ü	ü	ü
COG4839	ü		ü	ü	ü
COG4862	ü		ü	ü	ü
COG4912	ü		ü	ü				ü
COG4975	ü	ü	ü	ü	ü
COG4987	ü	ü	ü	ü	ü
COG4988	ü	ü	ü	ü	ü				ü
COG5013		ü			ü		ü
COG5405	ü		ü	ü		ü	ü
COG5549	ü		ü	ü	ü
COG5585			ü	ü	ü			ü	ü
COG5632	ü				ü			ü
ENOG410XNN3	ü	ü	ü	ü	ü	ü	ü
ENOG410XNQK	ü	ü	ü	ü	ü
ENOG410XP3M		ü
ENOG410XP4T					ü
ENOG410XPUZ	ü	ü	ü	ü	ü
ENOG410XPZP			ü	ü
ENOG410XQBJ					ü
ENOG410XQPT		ü			ü			ü
ENOG410XQZU				ü	ü
ENOG410XR0E	ü			ü	ü
ENOG410XR9S	ü		ü	ü				ü
ENOG410XRAD		ü
ENOG410XRBT	ü
ENOG410XSV7		ü			ü
ENOG410XT66	ü		ü	ü				ü
ENOG410XUB6		ü	ü		ü	ü		ü	ü
ENOG410XUCS	ü		ü	ü	ü		ü	ü
ENOG410XUQV	ü		ü	ü
ENOG410XX0T			ü		ü
ENOG410XXQK					ü
ENOG410XYJE	ü
ENOG410XZZF					ü
ENOG410Y1JM	ü		ü	ü	ü
ENOG410Y1S3	ü		ü	ü
ENOG410Z3ZY					ü
ENOG410ZMZA			ü	ü
ENOG410ZS6X					ü
ENOG410ZVHU	ü	ü	ü	ü	ü
ENOG410ZVUY	ü		ü		ü
ENOG410ZVV9	ü	ü	ü	ü	ü
ENOG410ZZ3F							ü
ENOG4111G6T					ü
ENOG4111GRZ		ü	ü	ü	ü
ENOG4111HA7	ü	ü		ü	ü
ENOG4111J2V			ü		ü
ENOG4111KHV					ü
ENOG4111M79				ü
ENOG4111MAS								ü
ENOG4111MR9	ü		ü	ü	ü
ENOG4111N33					ü
ENOG4111NTM				ü
ENOG4111NXV					ü
ENOG4111PI8					ü
ENOG4111QT4					ü
ENOG4111UMK					ü
ENOG4111VQY				ü	ü
ENOG4111W0B								ü
ENOG4111WH8				ü
ENOG4111WKC	ü		ü	ü
ENOG4111X9R	ü	ü		ü	ü
ENOG4111YEF	ü		ü	ü	ü
ENOG4112A6C				ü
ENOG4112APV				ü
ENOG41100YU								ü
ENOG41103Y5	ü			ü
ENOG41120E9	ü		ü	ü	ü			ü	ü
ENOG41121PJ			ü	ü
ENOG41122CV					ü
ENOG41123XF			ü					ü	ü
ENOG41124QY								ü
ENOG41124SH	ü	ü	ü	ü	ü
ENOG41126IB					ü				ü
ENOG41127GI					ü
ENOG41129R8	ü		ü	ü	ü
ENOG411253B	ü		ü	ü
ENOG411282E				ü
ENOG411294E					ü
ENOG4112307	ü		ü	ü	ü
